# Supplementary material for: Impact of reducing the duration of fasting and no drinking on the experiences of older patients receiving painless gastroscopy: a randomized controlled trial
Source: PeerJ. 2026 Mar 11;14:e20929. doi: 10.7717/peerj.20929 (PMC12988733; doi:10.7717/peerj.20929)
Supplement: Supplemental Information 1 [file peerj-14-20929-s001.xls]

## Sheet: Study group
	Patient	Sex	Age	Height(cm)	Height(m)	Weight(kg)	BMI	Hypertensio	Type 2 diabetes	ASA	Fasting time	no drinking time	Gastroscopy findings	Comfort				Safety				Field of View Clarity Score	Patient Satisfaction Score	Oxygen saturation（SPO2） at different time points			Heart rate (HR) at different time points			Systolic pressure at different time points			Diastolic pressure at different time points			Mean arterial pressure (MAP) at different time points
														Thirst	Hunger	Dizziness	Fatigue	Gastric reflux	Gastric food retention	Aspiration pneumonia	Gastric fluid retention			At the onset of anesthesia（T1）	At the end of anesthesia(T2)	Before leaving the resuscitation room（T3）	At the onset of anesthesia（T1）	At the end of anesthesia(T2)	Before leaving the resuscitation room（T3）	At the onset of anesthesia（T1）	At the end of anesthesia(T2)	Before leaving the resuscitation room（T3）	At the onset of anesthesia（T1）	At the end of anesthesia(T2)	Before leaving the resuscitation room（T3）	At the onset of anesthesia（T1）	At the end of anesthesia(T2)	Before leaving the resuscitation room（T3）
1	Patient1	Male	76	158	1.58	53	21.2306	√	√	2	4.4	2.4	Chronic non-atrophic gastritis	√	√	√	√					1	80	92	94	94	76	72	74	126	130	126	80	80	80	95.3333	96.6667	95.3333
2	Patient2	Female	69	163	1.63	65	24.4646	√	√	2	5.5	3	Chronic atrophic gastritis	√	√	√	√					1	82	98	98	98	73	73	74	136	130	130	78	76	74	97.3333	94	92.6667
3	Patient3	Female	69	163	1.63	68	25.5937	√	√	2	5.6	3.6	Chronic atrophic gastritis		√	√	√					1	88	99	99	99	68	66	67	112	110	110	64	64	64	80	79.3333	79.3333
4	Patient4	Female	73	150	1.5	49	21.7778	√	√	2	5	2	Chronic non-atrophic gastritis	√	√							1	90	95	95	95	74	70	72	126	120	120	86	83	82	99.3333	95.3333	94.6667
5	Patient5	Male	76	166	1.66	78	28.306	√		1	4	2	Duodenal ulcer	√	√							1	90	93	94	95	68	63	65	134	130	132	84	84	87	100.667	99.3333	102
6	Patient6	Male	76	159	1.59	74	29.271	√	√	2	5.6	3	Others									1	92	95	96	95	78	72	74	146	140	135	93	90	86	110.667	106.667	102.333
7	Patient7	Female	65	158	1.58	56	22.4323		√	2	4.1	3	Chronic atrophic gastritis	√	√							1	90	98	98	98	86	85	86	137	134	136	87	80	84	103.667	98	101.333
8	Patient8	Female	66	152	1.52	59	25.5367		√	1	4.5	2	Others	√								1	95	100	100	100	64	64	64	140	134	136	73	65	66	95.3333	88	89.3333
9	Patient9	Male	66	162	1.62	53	20.1951		√	1	4.2	2	Gastric polyp	√	√							1	90	98	98	98	78	72	75	120	118	120	67	65	66	84.6667	82.6667	84
10	Patient10	Female	70	164	1.64	70	26.0262	√		1	4.5	2.5	Gastric ulcer									1	93	94	95	95	84	82	85	145	140	143	84	85	86	104.333	103.333	105
11	Patient11	Female	72	174	1.74	80	26.4236			1	4.4	2.1	Gastric polyp	√	√							1	90	99	98	98	68	67	68	116	118	114	67	64	64	83.3333	82	80.6667
12	Patient12	Female	74	162	1.62	56	21.3382	√		1	4	2.8	Gastric polyp	√	√							2	88	94	95	95	78	76	78	134	130	132	78	83	79	96.6667	98.6667	96.6667
13	Patient13	Male	67	168	1.68	75	26.5731	√	√	2	5	2	Hiatal hernia									2	99	98	98	98	84	80	81	140	138	140	83	78	80	102	98	100
14	Patient14	Female	67	154	1.54	66	27.8293		√	2	4	2	Gastric polyp									1	99	94	97	94	75	76	75	132	130	130	76	75	78	94.6667	93.3333	95.3333
15	Patient15	Female	68	154	1.54	53	22.3478	√		2	4	2	Gastric polyp									2	99	95	95	94	85	86	83	125	121	120	68	65	65	87	83.6667	83.3333
16	Patient16	Female	68	159	1.59	70	27.6888	√		1	5.5	3	Gastric polyp	√	√							1	92	99	98	98	73	70	71	136	135	136	82	79	80	100	97.6667	98.6667
17	Patient17	Female	71	171	1.71	76	25.9909	√	√	2	5	2.5	Gastric polyp	√		√	√					1	80	98	98	98	86	84	85	138	134	136	77	80	84	97.3333	98	101.333
18	Patient18	Female	67	160	1.6	61	23.8281	√	√	2	5	3	Chronic atrophic gastritis								√	5	95	99	99	99	72	68	71	148	142	144	91	87	90	110	105.333	108
19	Patient19	Female	72	157	1.57	64	25.9645			1	4	2	Chronic non-atrophic gastritis									1	97	95	98	98	70	73	72	136	134	134	73	68	71	94	90	92
20	Patient20	Male	72	165	1.65	50	18.3655	√		1	5	3	Gastric elevated lesion					√				2	95	96	97	98	65	61	65	126	126	126	58	57	58	80.6667	80	80.6667
21	Patient21	Female	66	167	1.67	76	27.2509	√		2	4	2	Chronic non-atrophic gastritis									1	99	98	98	98	74	72	73	119	116	116	67	65	67	84.3333	82	83.3333
22	Patient22	Male	69	157	1.57	79	32.05		√	2	5.5	2	Chronic non-atrophic gastritis	√	√			√				4	98	99	99	99	62	56	57	132	126	128	73	72	73	92.6667	90	91.3333
23	Patient23	Male	69	156	1.56	75	30.8185		√	2	5	2.5	Chronic atrophic gastritis									1	96	99	98	98	64	64	64	136	132	132	82	80	81	100	97.3333	98
24	Patient24	Female	80	155	1.55	73	30.385	√		2	5	3	Others	√								1	96	94	94	95	86	83	82	153	146	142	91	88	90	111.667	107.333	107.333
25	Patient25	Male	75	159	1.59	57	22.5466			1	4	2	Gastric ulcer									1	98	96	98	99	84	84	87	126	124	122	68	70	69	87.3333	88	86.6667
26	Patient26	Male	75	173	1.73	65	21.7181	√		1	5	2	Chronic atrophic gastritis	√								1	96	94	95	95	93	90	86	146	143	144	93	91	90	110.667	108.333	108
27	Patient27	Female	65	164	1.64	54	20.0773		√	2	5	2.5	Gastric polyp									1	98	95	95	95	87	80	84	139	136	134	87	76	78	104.333	96	96.6667
28	Patient28	Male	68	164	1.64	79	29.3724		√	1	4.3	2.3	Gastric submucosal lesion									1	99	98	98	98	73	65	66	133	130	128	69	68	69	90.3333	88.6667	88.6667
29	Patient29	Male	73	162	1.62	60	22.8624	√		1	5	3	Chronic non-atrophic gastritis	√	√							1	93	95	96	97	67	65	66	145	140	142	87	83	85	106.333	102	104
30	Patient30	Male	79	171	1.71	77	26.3329	√		1	4.4	2	Esophagitis									1	99	95	97	96	84	85	86	151	146	145	89	87	89	109.667	106.667	107.667
31	Patient31	Male	66	152	1.52	50	21.6413			1	4.5	2.5	Hiatal hernia									1	99	100	99	99	67	64	64	128	124	124	67	64	64	87.3333	84	84
32	Patient32	Male	66	175	1.75	57	18.6122			1	4.4		Esophageal and gastric varices									1	99	96	97	97	78	83	79	118	116	116	73	74	73	88	88	87.3333
33	Patient33	Female	67	150	1.5	73	32.4444	√		2	4.5	2	Chronic atrophic gastritis									1	98	98	98	98	83	78	80	115	114	114	68	67	68	83.6667	82.6667	83.3333
34	Patient34	Female	68	175	1.75	78	25.4694	√	√	2	5.3	3	Gastric elevated lesion	√	√							1	92	96	98	98	76	75	78	132	131	132	71	70	70	91.3333	90.3333	90.6667
35	Patient35	Male	75	153	1.53	59	25.204	√	√	2	4.7	2	Chronic non-atrophic gastritis									1	96	92	95	94	68	65	65	146	141	142	88	82	83	107.333	101.667	102.667
36	Patient36	Female	66	153	1.53	61	26.0584			1	4.5	2.2	Chronic atrophic gastritis									1	97	98	99	97	82	79	80	116	116	114	73	68	71	87.3333	84	85.3333
37	Patient37	Male	70	166	1.66	62	22.4996		√	1	5	3	Chronic atrophic gastritis	√	√							1	95	98	99	95	77	80	84	142	136	136	90	87	84	107.333	103.333	101.333
38	Patient38	Male	69	154	1.54	69	29.0943		√	1	4.7	2	Chronic non-atrophic gastritis	√								1	93	97	97	97	91	87	90	138	134	136	87	82	80	104	99.3333	98.6667
39	Patient39	Female	65	152	1.52	65	28.1337			1	4	2	Duodenal ulcer									1	99	96	98	97	73	68	71	123	121	122	67	65	67	85.6667	83.6667	85.3333
40	Patient40	Male	67	171	1.71	80	27.3588			1	5	2	Duodenal ulcer									1	98	100	100	100	58	57	58	119	118	116	75	74	76	89.6667	88.6667	89.3333
41	Patient41	Female	69	168	1.68	60	21.2585	√		1	4	2	Chronic non-atrophic gastritis	√								1	97	95	98	95	67	65	67	131	130	132	67	65	67	88.3333	86.6667	88.6667
42	Patient42	Male	69	158	1.58	66	26.4381	√		2	5.6	3	Chronic atrophic gastritis		√							1	96	100	100	100	91	88	90	130	130	130	65	64	66	86.6667	86	87.3333
43	Patient43	Female	77	174	1.74	61	20.148	√		2	4.1	2	Gastric polyp									1	98	92	93	94	82	80	81	136	134	135	88	82	85	104	99.3333	101.667
44	Patient44	Female	86	160	1.6	63	24.6094	√		2	4.6	2.1	Chronic atrophic gastritis									1	98	91	95	94	62	61	62	143	142	142	90	83	85	107.667	102.667	104
45	Patient45	Male	67	159	1.59	79	31.2488			1	4.2	2	Chronic atrophic gastritis					√				1	96	98	98	97	86	85	80	109	108	110	62	61	63	77.6667	76.6667	78.6667
46	Patient46	Female	71	165	1.65	52	19.1001	√	√	2	5	3	Chronic atrophic gastritis									1	97	98	99	99	93	91	90	138	136	136	74	72	71	95.3333	93.3333	92.6667
47	Patient47	Female	71	170	1.7	58	20.0692	√		2	4	2	Chronic atrophic gastritis									1	99	97	97	97	87	76	78	147	144	146	88	86	90	107.667	105.333	108.667
48	Patient48	Female	71	169	1.69	75	26.2596			2	4	2	Gastric polyp									1	99	96	96	96	69	68	69	127	128	126	73	76	72	91	93.3333	90
49	Patient49	Female	73	151	1.51	67	29.3847	√		2	4.6	2	Gastric polyp					√			√	5	90	94	95	95	87	83	85	141	143	140	84	83	85	103	103	103.333
50	Patient50	Male	71	165	1.65	56	20.5693	√		1	4.7	2.2	Chronic atrophic gastritis									1	99	98	98	99	89	87	89	134	133	134	87	86	86	102.667	101.667	102
51	Patient51	Male	76	150	1.5	64	28.4444	√		2	4	2	Chronic non-atrophic gastritis									1	97	90	93	90	88	86	87	136	132	132	72	74	68	93.3333	93.3333	89.3333
52	Patient52	Female	67	174	1.74	75	24.7721		√	1	5.5	3.5	Esophagitis									1	97	96	98	99	73	74	73	114	112	113	69	68	69	84	82.6667	83.6667
53	Patient53	Male	74	167	1.67	51	18.2868	√		2	5	3.2	Gastric cancer									1	98	95	98	96	68	67	68	128	126	124	74	72	70	92	90	88
54	Patient54	Female	71	168	1.68	57	20.1956	√		2	5.1	2	Chronic atrophic gastritis									1	96	89	99	80	71	70	70	134	132	132	78	76	78	96.6667	94.6667	96
55	Patient55	Female	73	164	1.64	50	18.5901			2	4	2	Esophagitis									1	99	94	95	95	88	82	83	130	124	126	78	80	78	95.3333	94.6667	94
56	Patient56	Female	74	158	1.58	52	20.83	√		2	5.3	2.5	Chronic atrophic gastritis									1	99	98	98	98	86	85	80	119	118	118	68	64	63	85	82	81.3333
57	Patient57	Female	65	153	1.53	61	26.0584	√		1	4	2	Gastric polyp									1	96	100	100	100	90	87	84	142	141	146	87	81	94	105.333	101	111.333
58	Patient58	Female	65	161	1.61	68	26.2336		√	1	5.5	3	Gastric polyp		√							1	98	99	100	96	87	82	80	134	132	133	67	68	68	89.3333	89.3333	89.6667
59	Patient59	Male	65	160	1.6	70	27.3437			1	5.6	2	Chronic non-atrophic gastritis									1	98	98	98	98	86	94	92	117	114	116	62	61	62	80.3333	78.6667	80
60	Patient60	Female	68	154	1.54	65	27.4077			1	5	2.6	Hiatal hernia									1	98	99	98	99	85	85	82	112	112	112	64	65	64	80	80.6667	80
61	Patient61	Male	68	171	1.71	54	18.4672	√		2	4	2	Esophagitis					√				3	96	98	100	97	98	81	95	115	115	114	67	68	68	83	83.6667	83.3333
62	Patient62	Male	70	154	1.54	64	26.986	√		2	5	3	Chronic non-atrophic gastritis									1	99	98	98	95	91	85	87	120	118	119	62	61	62	81.3333	80	81
63	Patient63	Male	76	168	1.68	77	27.2817	√		2	4	2	Chronic non-atrophic gastritis						√		√	9	90	92	94	95	88	82	85	127	124	126	64	65	64	85	84.6667	84.6667
64	Patient64	Female	65	168	1.68	65	23.03			1	4	2	Chronic non-atrophic gastritis									1	96	95	99	96	90	83	85	130	127	128	75	76	76	93.3333	93	93.3333
65	Patient65	Female	68	172	1.72	73	24.6755			1	4.3	2	Chronic non-atrophic gastritis	√								1	96	98	98	98	101	93	96	126	124	125	78	72	75	94	89.3333	91.6667
66	Patient66	Female	69	160	1.6	63	24.6094			2	4.4	2	Chronic atrophic gastritis	√	√							1	95	98	98	95	95	82	80	119	116	124	69	74	70	85.6667	88	88
67	Patient67	Male	76	171	1.71	54	18.4672	√	√	2	5	2.5	Chronic non-atrophic gastritis	√								1	99	94	97	96	88	86	90	142	137	139	86	81	83	104.667	99.6667	101.667
68	Patient68	Female	66	175	1.75	54	17.6327	√	√	2	4	2	Chronic non-atrophic gastritis	√	√							1	94	98	98	100	86	80	98	132	132	132	83	85	84	99.3333	100.667	100
69	Patient69	Male	67	160	1.6	54	21.0937	√		1	4.5	2.5	Chronic atrophic gastritis									1	99	98	99	95	84	83	85	125	123	124	68	64	63	87	83.6667	83.3333
70	Patient70	Female	72	171	1.71	67	22.913	√		2	4	2	Esophagitis	√								1	99	95	95	92	87	86	86	134	132	133	84	78	80	100.667	96	97.6667
71	Patient71	Female	75	166	1.66	66	23.9512	√	√	2	4.4	2.2	Chronic non-atrophic gastritis									1	99	93	95	95	72	74	68	153	150	148	89	88	89	110.333	108.667	108.667
72	Patient72	Male	77	166	1.66	61	22.1367			2	4	2	Gastric elevated lesion									1	97	96	98	93	83	79	84	124	120	122	65	67	65	84.6667	84.6667	84
73	Patient73	Male	82	160	1.6	63	24.6094	√		2	4	2	Chronic atrophic gastritis									1	100	93	96	96	74	72	70	132	134	130	73	71	72	92.6667	92	91.3333
74	Patient74	Male	73	160	1.6	58	22.6562	√		2	4	2	Hiatal hernia									1	100	92	90	90	86	83	84	125	124	124	68	66	67	87	85.3333	86
75	Patient75	Female	72	167	1.67	53	19.0039	√	√	2	4.2	2	Gastric polyp									1	99	91	92	94	87	86	84	128	127	126	71	72	72	90	90.3333	90
76	Patient76	Male	75	172	1.72	63	21.2953	√		2	4.5	2.5	Chronic atrophic gastritis								√	4	94	94	95	95	68	64	63	134	132	130	75	74	74	94.6667	93.3333	92.6667
77	Patient77	Male	78	168	1.68	67	23.7387	√		2	5	2	Others	√								4	95	92	93	92	87	81	94	136	132	135	78	76	77	97.3333	94.6667	96.3333
78	Patient78	Female	69	164	1.64	57	21.1927			1	4.4	2	Chronic non-atrophic gastritis								√	5	90	98	99	96	96	89	87	114	112	114	66	65	66	82	80.6667	82
79	Patient79	Female	80	164	1.64	57	21.1927	√		2	4.5	2	Gastric ulcer									1	99	96	98	96	66	65	66	116	116	116	64	64	64	81.3333	81.3333	81.3333
80	Patient80	Male	67	156	1.56	56	23.0112	√		1	4.5	2	Chronic atrophic gastritis									1	99	99	99	99	98	89	83	109	110	110	67	68	68	81	82	82
81	Patient81	Male	76	161	1.61	68	26.2336	√		2	4.5	3	Duodenal ulcer						√		√	7	88	90	92	94	67	68	68	132	128	130	62	61	62	85.3333	83.3333	84.6667
82	Patient82	Male	81	172	1.72	52	17.5771	√	√	2	5.3	3.8	Gastric ulcer	√								1	98	92	94	93	62	61	62	136	132	134	71	70	71	92.6667	90.6667	92
83	Patient83	Male	81	167	1.67	73	26.1752	√		2	4.7	2	Gastric ulcer	√								1	97	92	94	93	64	65	64	135	134	135	81	80	82	99	98	99.6667
84	Patient84	Female	65	156	1.56	67	27.5312	√		1	4.5	2	Gastric polyp	√	√							1	99	96	95	94	75	76	76	132	131	132	78	72	75	96	91.6667	94
85	Patient85	Male	73	175	1.75	59	19.2653			2	5	2.5	Gastric submucosal lesion	√	√							1	99	95	96	95	78	72	75	138	136	138	76	83	84	96.6667	100.667	102
86	Patient86	Male	78	150	1.5	54	24	√	√	2	4.7	2	Gastric ulcer	√	√							1	98	95	95	94	69	74	70	134	132	133	86	87	86	102	102	101.667
87	Patient87	Male	72	171	1.71	59	20.1771	√		2	5.5	3	Gastric polyp	√	√							1	97	99	97	97	98	81	83	128	127	128	76	73	76	93.3333	91	93.3333
88	Patient88	Male	74	172	1.72	61	20.6193			1	5.6	3.5	Chronic atrophic gastritis	√								1	98	94	93	95	83	85	84	130	126	128	87	80	83	101.333	95.3333	98
89	Patient89	Male	72	157	1.57	66	26.7759	√	√	2	4	2	Gastric submucosal lesion	√								1	99	96	96	96	85	83	84	133	128	129	85	81	84	101	96.6667	99
90	Patient90	Female	67	155	1.55	67	27.8876	√		1	5.8	3.8	Gastric elevated lesion	√								1	99	100	99	100	84	78	80	115	112	114	68	66	67	83.6667	81.3333	82.6667
91	Patient91	Female	67	153	1.53	58	24.7768			1	5.9	3	Chronic atrophic gastritis									1	99	98	98	98	89	88	89	112	116	116	71	72	72	84.6667	86.6667	86.6667
92	Patient92	Female	87	175	1.75	64	20.898	√		2	4	2	Gastric polyp									1	96	92	93	93	65	67	65	144	142	141	91	90	88	108.667	107.333	105.667
93	Patient93	Male	78	170	1.7	78	26.9896	√		2	4.1	2	Gastric ulcer									1	99	94	95	96	73	71	72	138	136	136	83	80	84	101.333	98.6667	101.333
94	Patient94	Female	81	173	1.73	63	21.0498	√		2	4.2	2	Chronic non-atrophic gastritis									1	97	90	94	94	68	66	67	147	146	144	84	83	84	105	104	104
95	Patient95	Female	74	159	1.59	54	21.3599	√		2	4.5	2.6	Chronic non-atrophic gastritis									1	98	97	97	97	71	72	72	124	122	124	71	72	72	88.6667	88.6667	89.3333
96	Patient96	Female	67	151	1.51	64	28.0689			1	4.4	2	Others									1	97	100	99	100	75	74	74	129	125	124	75	74	74	93	91	90.6667
97	Patient97	Female	69	165	1.65	60	22.0386	√		1	5	2	Gastric cancer	√								1	98	98	99	95	78	76	77	136	134	132	78	76	77	97.3333	95.3333	95.3333
98	Patient98	Female	67	161	1.61	79	30.4772	√		2	4.6	2	Gastric polyp									1	99	94	98	97	85	85	87	127	126	128	86	84	84	99.6667	98	98.6667
99	Patient99	Male	78	160	1.6	60	23.4375	√		2	4	2	Gastric polyp									1	98	98	98	96	64	64	64	131	131	132	64	64	64	86.3333	86.3333	86.6667
100	Patient100	Female	66	169	1.69	61	21.3578	√		2	4	2	Chronic atrophic gastritis	√				√		√	√	6	96	98	97	96	88	85	85	145	141	142	88	85	85	107	103.667	104
101	Patient101	Male	69	163	1.63	72	27.0993			1	5	3	Hiatal hernia	√								4	98	97	98	97	85	83	86	126	124	125	63	62	61	84	82.6667	82.3333
102	Patient102	Female	72	161	1.61	71	27.3909			1	4	2	Gastric ulcer	√							√	4	99	94	96	95	99	85	86	118	116	118	58	57	57	78	76.6667	77.3333
103	Patient103	Female	70	174	1.74	53	17.5056			1	4	2	Gastric elevated lesion	√								1	98	99	96	97	100	92	97	135	132	132	68	68	68	90.3333	89.3333	89.3333
104	Patient104	Male	71	156	1.56	51	20.9566	√	√	2	4	2	Chronic atrophic gastritis	√	√							1	97	98	98	96	83	78	82	132	128	130	76	76	76	94.6667	93.3333	94
105	Patient105	Female	74	160	1.6	54	21.0937	√	√	2	5	2	Chronic non-atrophic gastritis	√	√							1	100	95	95	93	76	83	84	126	126	126	73	73	73	90.6667	90.6667	90.6667
106	Patient106	Male	78	160	1.6	67	26.1719	√	√	2	4.5	2	Gastric polyp	√	√							1	99	93	95	94	86	87	86	136	138	132	85	81	84	102	100	100
107	Patient107	Female	76	151	1.51	65	28.5075	√		2	4	3	Gastric elevated lesion	√	√							1	100	95	92	96	76	73	76	133	132	132	65	65	65	87.6667	87.3333	87.3333
108	Patient108	Female	70	155	1.55	54	22.4766	√		1	4.5	2	Gastric polyp	√								1	98	96	95	91	87	80	83	145	142	141	74	75	75	97.6667	97.3333	97
109	Patient109	Female	71	157	1.57	73	29.6158	√		2	4.4	2	Gastric ulcer	√								1	98	96	97	97	85	81	84	121	120	120	65	65	65	83.6667	83.3333	83.3333
110	Patient110	Female	66	168	1.68	74	26.2188			1	4.5	3	Gastric elevated lesion									1	99	94	97	96	98	84	83	108	104	108	58	57	58	74.6667	72.6667	74.6667
111	Patient111	Female	66	167	1.67	73	26.1752			1	5	2	Duodenal ulcer									1	97	93	95	96	89	91	90	102	104	104	64	67	65	76.6667	79.3333	78
112	Patient112	Female	69	174	1.74	78	25.763			1	4.5	2	Chronic atrophic gastritis									1	99	98	96	93	91	90	88	120	116	118	74	75	75	89.3333	88.6667	89.3333
113	Patient113	Female	80	167	1.67	59	21.1553		√	2	4.5	2.7	Esophageal cancer									1	99	95	96	94	83	80	84	127	125	126	73	72	72	91	89.6667	90
114	Patient114	Female	65	157	1.57	67	27.1816			1	5	3	Chronic non-atrophic gastritis	√								1	98	97	98	99	97	89	89	124	122	121	74	76	74	90.6667	91.3333	89.6667
115	Patient115	Male	67	173	1.73	65	21.7181			1	4	2	Chronic non-atrophic gastritis	√								1	98	98	92	96	93	93	89	126	123	124	78	74	76	94	90.3333	92
116	Patient116	Male	80	154	1.54	70	29.5159	√		2	4.5	2	Chronic atrophic gastritis	√	√							1	95	92	93	92	65	64	67	148	145	144	87	87	86	107.333	106.333	105.333
117	Patient117	Female	82	152	1.52	52	22.5069	√		2	5.8	2	Gastric polyp	√								1	96	92	94	94	68	67	69	124	123	124	67	68	67	86	86.3333	86
118	Patient118	Female	67	164	1.64	65	24.1672			1	5.9	2.4	Gastric polyp	√					√			8	99	95	96	92	59	58	59	136	132	132	74	73	75	94.6667	92.6667	94
119	Patient119	Male	69	175	1.75	76	24.8163	√		1	4	2	Gastric submucosal lesion	√	√							1	96	93	96	94	100	91	89	133	132	132	78	74	76	96.3333	93.3333	94.6667
120	Patient120	Female	69	173	1.73	63	21.0498	√	√	1	4	2	Esophageal cancer	√	√							1	98	94	96	94	85	84	83	136	131	130	68	66	63	90.6667	87.6667	85.3333
121	Patient121	Male	85	157	1.57	72	29.2101	√	√	2	5	2	Chronic non-atrophic gastritis	√	√							1	96	94	96	95	61	61	61	134	132	132	88	85	80	103.333	100.667	97.3333
122	Patient122	Male	87	175	1.75	70	22.8571	√	√	2	4.5	3	Gastric elevated lesion	√	√				√			1	99	93	95	94	66	61	64	130	132	128	78	74	76	95.3333	93.3333	93.3333
123	Patient123	Female	65	161	1.61	52	20.061	√	√	2	4	2	Gastric polyp									1	100	93	94	92	88	84	83	128	126	126	87	87	86	100.667	100	99.3333
124	Patient124	Female	71	170	1.7	53	18.3391	√	√	2	4.5	2	Gastric polyp									1	96	96	92	95	84	81	82	131	128	128	84	81	82	99.6667	96.6667	97.3333
125	Patient125	Male	69	159	1.59	53	20.9644		√	2	4.6	2.6	Gastric polyp									2	97	95	100	97	95	91	90	126	124	125	63	62	61	84	82.6667	82.3333
126	Patient126	Male	69	158	1.58	69	27.6398			1	4.3	2	Gastric polyp									2	96	95	94	96	89	85	86	107	106	108	58	57	57	74.3333	73.3333	74
127	Patient127	Male	70	167	1.67	55	19.721			1	4.9	2	Gastric ulcer									2	99	97	97	94	97	94	94	115	114	115	68	68	68	83.6667	83.3333	83.6667
128	Patient128	Male	67	153	1.53	67	28.6215			1	4.5	3.5	Gastric polyp	√								2	98	100	100	100	92	89	89	133	132	133	76	76	76	95	94.6667	95
129	Patient129	Male	83	161	1.61	58	22.3757	√		2	4.4	2	Chronic atrophic gastritis									2	98	92	92	93	71	68	69	126	126	126	73	73	73	90.6667	90.6667	90.6667
130	Patient130	Female	70	164	1.64	61	22.68			1	4.5	2	Gastric cancer									2	97	92	92	94	64	62	63	120	120	120	64	62	63	82.6667	81.3333	82
131	Patient131	Male	76	167	1.67	63	22.5896	√		2	5.3	2	Gastric polyp	√								2	96	90	94	94	64	64	64	127	125	125	64	64	64	85	84.3333	84.3333
132	Patient132	Female	77	171	1.71	72	24.623	√		2	4	2	Chronic atrophic gastritis	√				√				2	98	95	95	96	75	75	75	136	136	136	75	75	75	95.3333	95.3333	95.3333
133	Patient133	Female	67	174	1.74	51	16.845	√		1	4.5	2	Gastric polyp	√								2	96	95	99	96	101	91	97	154	146	148	88	82	84	110	103.333	105.333
134	Patient134	Female	73	158	1.58	67	26.8386	√	√	2	5	2	Duodenal ulcer	√	√							2	99	99	99	99	85	84	82	136	134	134	85	84	82	102	100.667	99.3333
135	Patient135	Female	79	157	1.57	61	24.7475	√		2	4.5	2.4	Chronic atrophic gastritis	√	√							2	96	99	98	99	73	71	72	132	132	132	73	71	72	92.6667	91.3333	92
136	Patient136	Female	86	156	1.56	74	30.4076	√	√	2	5.5	2	Gastric polyp	√	√							2	99	90	92	91	69	70	68	138	135	136	84	82	82	102	99.6667	100
137	Patient137	Female	68	150	1.5	51	22.6667			1	5	2.6	Chronic atrophic gastritis	√	√							2	99	91	92	93	78	76	76	123	122	122	78	76	76	93	91.3333	91.3333
138	Patient138	Male	69	170	1.7	61	21.1073			1	5.9	2	Others	√								1	99	93	94	94	90	87	90	115	114	115	69	68	68	84.3333	83.3333	83.6667
139	Patient139	Female	66	159	1.59	56	22.151		√	1	4	2	Chronic atrophic gastritis	√				√		√		2	98	96	98	97	93	95	88	104	102	102	66	64	62	78.6667	76.6667	75.3333
140	Patient140	Female	67	160	1.6	69	26.9531	√		1	4	2	Chronic non-atrophic gastritis									1	99	98	98	98	89	87	88	112	114	114	63	62	61	79.3333	79.3333	78.6667
141	Patient141	Male	67	162	1.62	53	20.1951	√		2	4.7	2	Esophagitis						√			1	99	95	98	99	90	89	89	125	124	126	76	76	76	92.3333	92	92.6667
142	Patient142	Male	69	169	1.69	74	25.9095	√	√	2	4.8	2.5	Gastric polyp									1	99	90	95	96	74	73	74	122	122	122	73	73	73	89.3333	89.3333	89.3333
143	Patient143	Female	72	164	1.64	75	27.8852			1	5.5	2	Gastric polyp									1	99	94	94	94	61	64	62	117	118	118	76	76	76	89.6667	90	90
144	Patient144	Female	66	170	1.7	69	23.8754			1	4	2	Chronic non-atrophic gastritis	√	√						√	4	95	96	96	96	85	78	79	126	124	124	73	73	73	90.6667	90	90
145	Patient145	Female	76	154	1.54	63	26.5643	√	√	2	4.5	2.3	Gastric polyp	√	√			√			√	5	90	94	96	95	66	66	66	132	131	132	84	82	82	100	98.3333	98.6667
146	Patient146	Female	69	156	1.56	59	24.2439	√	√	2	5	3	Others	√	√							1	99	100	100	99	70	70	70	126	124	124	77	77	77	93.3333	92.6667	92.6667
147	Patient147	Female	74	163	1.63	78	29.3575	√	√	2	4	2	Gastric polyp	√	√							1	99	97	100	99	67	67	67	139	138	139	83	82	81	101.667	100.667	100.333
148	Patient148	Male	69	163	1.63	65	24.4646	√	√	2	4.9	2	Chronic atrophic gastritis	√								1	96	90	96	91	76	76	76	158	154	152	95	92	92	116	112.667	112
149	Patient149	Male	71	153	1.53	56	23.9224	√		2	5	3.5	Gastric submucosal lesion	√	√							1	96	97	97	97	90	86	80	123	120	120	58	57	58	79.6667	78	78.6667
150	Patient150	Female	67	173	1.73	70	23.3887	√		2	5.1	2	Chronic atrophic gastritis	√	√							0	96	90	100	99	84	92	85	112	114	111	64	67	65	80	82.6667	80.3333
151	Patient151	Female	71	167	1.67	65	23.3067			1	5.5	3.5	Gastric polyp	√								1	98	97	96	96	74	74	74	132	135	134	74	75	75	93.3333	95	94.6667
152	Patient152	Female	77	172	1.72	64	21.6333	√		2	4.2	3.5	Gastric polyp	√								1	99	92	94	96	64	64	64	126	124	124	73	72	72	90.6667	89.3333	89.3333
153	Patient153	Male	69	153	1.53	64	27.3399	√	√	2	4.3	2	Gastric ulcer									1	96	99	99		69	69	69	143	142	140	88	85	80	106.333	104	100
154	Patient154	Female	70	155	1.55	54	22.4766			1	4.3	2	Gastric cancer									1	97	99	100	97	54	53	54	128	126	126	78	74	76	94.6667	91.3333	92.6667
155	Patient155	Female	71	169	1.69	58	20.3074		√	1	4.5	2.5	Chronic non-atrophic gastritis	√		√	√					1	88	96	97	96	62	61	60	141	140	140	87	87	86	105	104.667	104
156	Patient156	Male	67	165	1.65	58	21.3039			1	4.5	2	Gastric submucosal lesion									1	97	100	99	96	85	80	80	112	112	112	67	68	67	82	82.6667	82
157	Patient157	Female	68	158	1.58	75	30.0433			1	4	2	Gastric polyp									1	98	100	98	99	84	85	85	120	120	122	74	73	75	89.3333	88.6667	90.6667
158	Patient158	Male	68	159	1.59	51	20.1733	√		1	4.5	2	Chronic non-atrophic gastritis									1	98	94	93	95	88	88	87	129	126	28	78	74	76	95	91.3333	60
159	Patient159	Male	70	169	1.69	68	23.8087	√		2	5	3	Duodenal ulcer									1	97	92	93	90	83	83	82	116	116	116	68	66	63	84	82.6667	80.6667
160	Patient160	Female	70	174	1.74	52	17.1753	√		2	4	2	Chronic atrophic gastritis									1	96	97	96	96	97	92	96	155	152	153	97	92	96	116.333	112	115
161	Patient161	Female	65	151	1.51	50	21.9289			1	4.5	2.7	Gastric polyp									1	99	93	92	94	76	75	78	129	124	130	76	75	78	93.6667	91.3333	95.3333
162	Patient162	Female	69	173	1.73	55	18.3768		√	1	5	2	Gastric polyp	√								1	99	95	96	95	65	66	67	116	115	116	65	66	67	82	82.3333	83.3333
163	Patient163	Male	74	167	1.67	58	20.7967			2	4	2	Chronic atrophic gastritis	√								0	99	96	97	97	68	68	68	126	124	126	68	68	68	87.3333	86.6667	87.3333
164	Patient164	Male	76	173	1.73	79	26.3958	√		2	5.3	2.8	Gastric polyp	√	√							1	99	92	98	97	67	66	66	132	132	132	77	78	76	95.3333	96	94.6667
165	Patient165	Male	80	167	1.67	65	23.3067	√	√	2	5	2.3	Chronic atrophic gastritis	√	√							1	98	96	96	97	65	67	67	138	136	137	86	84	85	103.333	101.333	102.333
166	Patient166	Male	76	166	1.66	66	23.9512	√		2	5.9	3.5	Chronic atrophic gastritis	√	√							1	98	98	99	99	64	64	64	129	124	128	82	82	82	97.6667	96	97.3333
167	Patient167	Male	68	168	1.68	78	27.6361	√		2	4	2	Others	√	√							1	98	97	98	94	95	90	94	157	152	154	95	90	94	115.667	110.667	114
168	Patient168	Male	69	162	1.62	62	23.6244	√	√	2	4	2	Gastric polyp	√								1	97	95	96	96	77	78	76	126	123	124	77	78	76	93.3333	93	92
169	Patient169	Female	69	154	1.54	68	28.6726	√		1	4.3	2.8	Chronic atrophic gastritis	√								1	98	100	98	98	73	74	74	117	118	118	73	74	74	87.6667	88.6667	88.6667
170	Patient170	Female	74	151	1.51	79	34.6476	√		1	4.5	2	Gastric polyp	√								1	96	94	92	97	94	91	90	153	154	154	94	91	90	113.667	112	111.333
171	Patient171	Female	83	169	1.69	61	21.3578	√	√	2	4	2	Gastric polyp									1	96	94	94	96	63	62	61	136	134	136	82	82	82	100	99.3333	100
172	Patient172	Male	68	166	1.66	56	20.3223			1	4	2	Chronic atrophic gastritis									1	96	93	96	99	58	57	57	102	102	102	58	57	57	72.6667	72	72
173	Patient173	Male	70	153	1.53	68	29.0487			2	4.2	2	Hiatal hernia									1	97	96	97	94	68	68	68	115	116	115	68	68	68	83.6667	84	83.6667
174	Patient174	Male	74	166	1.66	50	18.1449	√		1	4	2	Chronic atrophic gastritis									1	98	95	95	94	76	76	76	125	125	124	76	76	76	92.3333	92.3333	92
175	Patient175	Male	73	175	1.75	75	24.4898	√		2	4.4	2	Gastric ulcer									0	98	94	96	96	73	73	73	118	118	118	73	73	73	88	88	88
176	Patient176	Female	66	155	1.55	67	27.8876	√		1	4.5	2	Gastric polyp	√								1	96	98	98	96	63	63	63	132	128	130	82	82	82	98.6667	97.3333	98
177	Patient177	Female	67	173	1.73	60	20.0474		√	2	5.5	3	Chronic non-atrophic gastritis	√	√							1	99	96	97	96	56	56	56	99	98	98	58	57	57	71.6667	70.6667	70.6667
178	Patient178	Male	69	171	1.71	51	17.4413		√	2	4.5	2	Gastric polyp	√	√							1	98	91	94	90	62	62	62	106	104	106	68	68	68	80.6667	80	80.6667
179	Patient179	Female	80	174	1.74	73	24.1115	√		2	5.9	3.8	Chronic atrophic gastritis	√	√							1	99	94	95	92	65	65	65	145	142	144	94	92	92	111	108.667	109.333
180	Patient180	Female	81	174	1.74	75	24.7721	√		2	4	2	Chronic atrophic gastritis	√	√							1	97	92	95	97	58	57	58	118	116	116	73	73	73	88	87.3333	87.3333
181	Patient181	Male	83	171	1.71	61	20.8611	√	√	2	5	2	Gastric polyp	√								1	99	93	96	94	64	67	65	132	132	132	82	82	82	98.6667	98.6667	98.6667
182	Patient182	Female	66	173	1.73	51	17.0403			2	4.8	3	Gastric ulcer	√								1	98	92	92	92	74	75	75	110	110	110	58	57	57	75.3333	74.6667	74.6667
183	Patient183	Female	65	153	1.53	67	28.6215			1	5.2	2	Esophageal cancer	√								1	96	99	99	94	73	72	72	114	114	114	68	68	68	83.3333	83.3333	83.3333
184	Patient184	Male	69	151	1.51	67	29.3847	√		1	5.3	3	Esophagitis	√								1	97	92	95	91	88	85	80	127	128	129	76	76	76	93	93.3333	93.6667
185	Patient185	Male	71	150	1.5	57	25.3333	√		1	5.9	2	Chronic atrophic gastritis									2	97	92	95	90	78	74	76	116	115	116	73	73	73	87.3333	87	87.3333
186	Patient186	Female	72	174	1.74	72	23.7812		√	1	4.5	2	Gastric superficial lesion									1	99	91	96	94	87	87	86	148	145	146	87	87	86	107.333	106.333	106
187	Patient187	Female	84	153	1.53	62	26.4855	√		2	5	2	Gastric elevated lesion									1	96	93	93	92	67	68	67	137	136	137	85	85	85	102.333	102	102.333
188	Patient188	Male	71	169	1.69	78	27.31	√		2	5	2	Esophagitis									2	96	94	94	93	74	73	75	142	140	142	86	85	88	104.667	103.333	106
189	Patient189	Male	71	163	1.63	61	22.9591	√		1	4.4	2	Gastric polyp									1	98	96	96	96	78	74	76	123	122	123	68	68	68	86.3333	86	86.3333
190	Patient190	Male	77	164	1.64	50	18.5901	√		2	5.5	2	Chronic non-atrophic gastritis	√								1	99	91	93	92	68	66	63	138	134	136	74	74	74	95.3333	94	94.6667
191	Patient191	Female	66	156	1.56	68	27.9421	√		1	4	2	Gastric ulcer	√								4	95	92	96	95	98	96	97	112	112	112	67	67	67	82	82	82
192	Patient192	Female	75	159	1.59	59	23.3377	√	√	2	4.6	2.6	Gastric polyp	√	√						√	5	99	92	94	95	89	82	82	140	140	140	86	87	85	104	104.667	103.333
193	Patient193	Female	69	152	1.52	65	28.1337		√	2	4.2	2	Gastric polyp	√	√							0	97	96	94	97	101	95	94	135	135	135	78	78	79	97	97	97.6667
194	Patient194	Female	65	171	1.71	55	18.8092		√	1	5.7	3	Gastric polyp	√	√							1	99	92	97	97	100	95	97	132	130	132	79	79	79	96.6667	96	96.6667
195	Patient195	Female	71	158	1.58	71	28.441	√		1	4.5	2	Duodenal ulcer	√	√							1	99	92	90	94	81	85	83	126	126	126	74	74	74	91.3333	91.3333	91.3333
196	Patient196	Male	73	172	1.72	63	21.2953	√		2	5.2	2.7	Chronic atrophic gastritis	√								1	99	95	94	91	85	86	84	134	134	134	88	84	86	103.333	100.667	102
197	Patient197	Male	77	157	1.57	61	24.7475	√		2	4	2	Chronic atrophic gastritis	√								1	98	92	95	94	68	67	68	154	152	154	90	90	90	111.333	110.667	111.333
198	Patient198	Female	66	170	1.7	59	20.4152			2	4	2	Chronic atrophic gastritis	√								1	99	99	92	95	84	84	98	126	124	125	78	78	78	94	93.3333	93.6667
199	Patient199	Male	67	158	1.58	61	24.4352			1	4	2	Others									1	98	99	94	94	92	88	92	105	104	105	68	68	67	80.3333	80	79.6667
200	Patient200	Female	75	158	1.58	59	23.634	√	√	2	4	2	Gastric submucosal lesion									1	97	96	96	98	92	89	91	110	110	110	67	67	67	81.3333	81.3333	81.3333
201	Patient201	Male	67	159	1.59	58	22.9421	√		2	5	2	Chronic atrophic gastritis									0	97	99	98	98	83	81	81	126	126	126	83	83	85	97.3333	97.3333	98.6667
202	Patient202	Female	80	165	1.65	62	22.7732	√		2	4.4	2	Gastric ulcer									1	99	92	95	94	73	70	70	135	132	134	84	82	82	101	98.6667	99.3333
203	Patient203	Male	70	151	1.51	67	29.3847			2	5	2	Gastric polyp									2	97	99	99	99	89	82	80	143	139	136	93	87	87	109.667	104.333	103.333
204	Patient204	Female	78	167	1.67	71	25.4581	√		2	4.6	2	Chronic atrophic gastritis									1	99	95	98	95	73	73	74	147	146	145	97	90	92	113.667	108.667	109.667
205	Patient205	Female	67	168	1.68	69	24.4473	√		2	4.5	2	Others									1	98	96	94	92	67	67	67	106	106	106	65	63	64	78.6667	77.3333	78
206	Patient206	Male	69	166	1.66	61	22.1367	√		1	5.9	2	Chronic non-atrophic gastritis									1	98	99	99	99	85	82	83	127	127	125	83	81	87	97.6667	96.3333	99.6667
207	Patient207	Male	70	173	1.73	66	22.0522		√	1	4	2	Chronic atrophic gastritis									1	99	99	98	98	70	70	70	119	116	118	76	75	76	90.3333	88.6667	90
208	Patient208	Female	74	170	1.7	75	25.9516	√		2	4	2	Gastric polyp									1	99	98	98	98	67	67	67	116	116	116	67	67	67	83.3333	83.3333	83.3333
209	Patient209	Female	75	164	1.64	76	28.257	√		2	5	2	Chronic atrophic gastritis								√	4	96	99	99	99	68	68	68	134	136	132	78	79	78	96.6667	98	96
210	Patient210	Male	77	162	1.62	68	25.9107	√		2	4.5	2	Gastric polyp									1	96	99	98	98	66	66	66	141	138	140	83	81	87	102.333	100	104.667
211	Patient211	Female	83	169	1.69	64	22.4082	√		2	5.3	2	Duodenal ulcer									1	99	90	92	90	64	64	64	136	136	136	88	87	87	104	103.333	103.333
212	Patient212	Male	79	172	1.72	70	23.6614	√		2	4	2	Gastric polyp									1	96	94	94	94	67	67	67	119	117	116	68	68	68	85	84.3333	84
213	Patient213	Female	75	161	1.61	56	21.6041	√		2	5.5	2	Gastric polyp									1	96	99	98	98	52	52	53	115	114	114	74	72	74	87.6667	86	87.3333
214	Patient214	Female	82	164	1.64	61	22.68	√	√	2	5.6	2.6	Gastric polyp									0	99	91	94	93	59	59	60	126	124	126	82	82	82	96.6667	96	96.6667
215	Patient215	Male	66	175	1.75	67	21.8776			2	4	2	Esophagitis									1	99	99	99	99	78	74	75	145	145	145	90	90	90	108.333	108.333	108.333
216	Patient216	Female	71	172	1.72	80	27.0416			1	5.8	2.8	Esophagitis									2	99	99	98	98	90	88	90	134	132	134	82	81	80	99.3333	98	98
217	Patient217	Male	69	162	1.62	58	22.1003			1	5.9	2.5	Chronic non-atrophic gastritis									1	99	98	98	98	93	89	88	125	125	124	72	70	71	89.6667	88.3333	88.6667
218	Patient218	Female	81	174	1.74	64	21.1389	√		2	4	2	Gastric polyp									1	99	93	94	94	74	73	74	146	145	144	91	90	88	109.333	108.333	106.667
219	Patient219	Female	66	167	1.67	60	21.5139	√		2	4	2	Gastric elevated lesion									2	98	99	99	99	84	80	85	132	134	134	83	80	84	99.3333	98	100.667
220	Patient220	Female	71	170	1.7	68	23.5294			1	4.2	3.2	Chronic atrophic gastritis									2	100	97	97	97	78	84	80	126	126	126	84	83	84	98	97.3333	98
221	Patient221	Female	65	154	1.54	65	27.4077			1	5.3	3.3	Others									2	99	98	98	98	85	88	81	116	116	116	71	72	72	86	86.6667	86.6667
222	Patient222	Male	67	151	1.51	55	24.1217			1	4.4	2	Others									2	100	99	99	99	64	64	64	123	122	122	75	74	74	91	90	90
223	Patient223	Female	71	154	1.54	63	26.5643			1	5.9	3.9	Gastric polyp									2	98	99	98	98	85	86	86	126	125	125	78	76	77	94	92.3333	93
224	Patient224	Male	74	166	1.66	58	21.048	√		2	4	2	Gastric polyp									2	97	96	96	96	70	70	67	126	126	126	84	82	84	98	96.6667	98
225	Patient225	Female	68	163	1.63	55	20.7008	√		2	5	2	Gastric polyp	√								2	98	99	99	99	78	78	78	112	110	111	64	64	64	80	79.3333	79.6667
226	Patient226	Male	70	161	1.61	68	26.2336		√	2	4	2	Others									2	96	99	98	98	94	95	90	134	134	135	88	85	85	103.333	101.333	101.667
227	Patient227	Male	70	161	1.61	71	27.3909			1	4	2	Esophageal cancer									2	98	98	98	98	80	80	80	124	124	123	63	62	61	83.3333	82.6667	81.6667
228	Patient228	Male	71	161	1.61	55	21.2183			1	5	2	Gastric polyp								√	5	95	99	99	99	87	85	85	122	118	118	83	82	82	96	94	94
229	Patient229	Male	78	168	1.68	50	17.7154	√		2	5	2	Gastric polyp									2	99	94	95	95	64	65	63	118	118	118	74	74	74	88.6667	88.6667	88.6667
230	Patient230	Male	67	157	1.57	69	27.993	√		1	5.5	2	Chronic atrophic gastritis									2	96	98	98	98	67	68	68	116	117	116	76	76	76	89.3333	89.6667	89.3333
231	Patient231	Male	68	164	1.64	76	28.257			1	5.3	2	Gastric polyp	√								2	98	99	99	99	76	79	75	114	112	114	73	73	73	86.6667	86	86.6667
232	Patient232	Male	72	156	1.56	69	28.3531	√		2	4	2	Chronic atrophic gastritis	√								1	99	99	98	98	83	80	80	135	130	132	85	81	84	101.667	97.3333	100
233	Patient233	Male	76	174	1.74	65	21.4692	√		2	5.5	2	Duodenal ulcer	√								1	97	96	96	96	67	67	67	112	113	112	65	65	65	80.6667	81	80.6667
234	Patient234	Male	76	150	1.5	70	31.1111	√	√	2	4	3	Gastric ulcer	√	√							1	97	98	98	98	68	64	65	126	124	126	74	75	75	91.3333	91.3333	92
235	Patient235	Female	65	151	1.51	48	21.0517	√		1	5.7	2	Esophagitis	√	√							1	97	99	100	99	87	86	86	109	106	106	65	65	65	79.6667	78.6667	78.6667
236	Patient236	Female	66	154	1.54	77	32.4675	√		2	5	2.5	Gastric polyp	√	√							1	98	98	100	99	87	87	85	148	140	144	96	92	94	113.333	108	110.667
237	Patient237	Female	68	175	1.75	72	23.5102	√	√	2	4	3	Gastric polyp	√	√							2	99	100	99	97	90	88	84	138	136	136	85	85	85	102.667	102	102
238	Patient238	Male	76	154	1.54	68	28.6726	√		2	4	2	Chronic non-atrophic gastritis	√							√	5	96	95	96	96	75	75	75	126	126	126	74	75	75	91.3333	92	92
239	Patient239	Male	77	154	1.54	67	28.251	√		2	4	2	Gastric polyp	√							√	5	96	93	90	92	64	67	80	125	125	125	73	72	72	90.3333	89.6667	89.6667
240	Patient240	Male	69	158	1.58	65	26.0375	√		2	4.5	2	Gastric polyp									2	99	99	98	98	86	86	63	120	122	120	74	76	74	89.3333	91.3333	89.3333
241	Patient241	Female	69	167	1.67	71	25.4581			1	4.3	2	Chronic non-atrophic gastritis									2	99	98	98	98	58	58	57	147	146	146	91	90	88	109.667	108.667	107.333
242	Patient242	Female	70	151	1.51	57	24.9989	√		2	5.5	3.5	Chronic atrophic gastritis	√	√	√	√					2	80	98	98	98	56	55	55	128	124	126	83	80	84	98	94.6667	98
243	Patient243	Male	77	165	1.65	62	22.7732	√		2	4.5	2	Gastric polyp									2	98	97	98	98	67	65	65	134	134	134	84	83	84	100.667	100	100.667
244	Patient244	Female	66	157	1.57	62	25.1532	√		2	5.1	2	Gastric polyp									2	99	100	100	100	76	78	74	118	116	116	71	72	72	86.6667	86.6667	86.6667
245	Patient245	Female	73	152	1.52	50	21.6413	√		2	4.7	3	Duodenal ulcer	√								2	99	98	98	98	74	74	74	116	115	116	75	74	74	88.6667	87.6667	88
246	Patient246	Male	73	174	1.74	66	21.7994	√		2	5.5	2	Gastric polyp	√								2	99	97	98	98	77	77	77	125	124	123	78	76	77	93.6667	92	92.3333
247	Patient247	Male	70	168	1.68	60	21.2585	√		2	5.6	2.6	Esophageal and gastric varices	√								1	99	99	98	98	78	78	78	134	135	136	88	89	89	103.333	104.333	104.667
248	Patient248	Female	65	175	1.75	68	22.2041			1	5.7	2.7	Chronic atrophic gastritis	√								1	99	98	98	98	73	67	73	115	115	115	64	64	64	81	81	81
249	Patient249	Female	68	150	1.5	71	31.5556			1	5.1	3.1	Gastric polyp	√								2	96	98	97	98	86	83	86	135	134	136	88	85	85	103.667	101.333	102
250	Patient250	Male	69	155	1.55	56	23.3091			1	4	2	Gastric polyp	√								1	99	99	98	98	86	85	88	105	102	101	63	62	61	77	75.3333	74.3333
251	Patient251	Female	70	167	1.67	63	22.5896	√	√	2	5.3	3.3	Gastric submucosal lesion	√	√							1	97	96	97	96	59	60	60	126	126	124	78	76	77	94	92.6667	92.6667
252	Patient252	Female	73	161	1.61	63	24.3046	√		2	5.4	2.9	Gastric polyp	√	√							1	95	96	96	96	74	74	74	112	112	114	68	68	68	82.6667	82.6667	83.3333
253	Patient253	Female	65	166	1.66	70	25.4028	√	√	2	4	2	Gastric ulcer	√	√							1	96	94	97	94	67	67	67	123	120	120	84	80	80	97	93.3333	93.3333
254	Patient254	Female	66	168	1.68	51	18.0697			1	5.4	2.4	Chronic non-atrophic gastritis	√	√							1	96	92	95	90	86	87	85	114	115	114	73	73	73	86.6667	87	86.6667
255	Patient255	Female	69	154	1.54	51	21.5045			1	4.3	2	Gastric submucosal lesion									1	95	99	98	98	78	78	79	138	134	135	85	81	84	102.667	98.6667	101
256	Patient256	Female	73	170	1.7	77	26.6436	√		2	5	2	Chronic atrophic gastritis									1	96	98	98	98	79	79	79	135	134	136	85	85	85	101.667	101.333	102
257	Patient257	Female	73	153	1.53	56	23.9224	√		2	4	2	Chronic atrophic gastritis									1	97	98	98	98	74	74	74	123	124	124	74	75	75	90.3333	91.3333	91.3333
258	Patient258	Female	74	153	1.53	51	21.7865	√	√	2	4	2	Others								√	5	100	92	94	94	67	67	67	114	113	114	65	65	65	81.3333	81	81.3333
259	Patient259	Female	67	168	1.68	76	26.9274			2	4	2	Chronic non-atrophic gastritis									1	97	100	100	100	90	90	90	106	106	106	58	57	58	74	73.3333	74
260	Patient260	Male	68	168	1.68	69	24.4473			1	4	2	Gastric polyp									1	97	98	98	98	78	78	78	110	110	110	64	67	65	79.3333	81.3333	80
261	Patient261	Male	71	159	1.59	62	24.5243			2	4.9	2	Chronic atrophic gastritis									0	99	98	97	96	68	68	67	115	116	115	74	75	75	87.6667	88.6667	88.3333
262	Patient262	Male	74	158	1.58	50	20.0288	√		2	4	2	Gastric polyp									1	96	93	94	95	67	67	67	113	113	113	73	72	72	86.3333	85.6667	85.6667
263	Patient263	Female	65	171	1.71	75	25.6489	√		1	5	3	Chronic atrophic gastritis									1	100	100	100	100	83	83	85	132	132	132	84	84	84	100	100	100
264	Patient264	Male	66	152	1.52	54	23.3726	√		2	4	2	Gastric elevated lesion									1	97	99	99	99	84	82	82	128	128	128	83	80	80	98	96	96
265	Patient265	Female	68	159	1.59	58	22.9421		√	2	5.7	2	Chronic atrophic gastritis									1	97	99	98	98	93	87	87	112	112	112	67	67	67	82	82	82
266	Patient266	Male	71	160	1.6	59	23.0469			2	5.1	2.5	Gastric ulcer									1	97	98	98	98	97	90	92	118	118	118	68	64	65	84.6667	82	82.6667
267	Patient267	Female	92	161	1.61	79	30.4772	√		2	4	2	Gastric elevated lesion									1	98	90	92	90	65	63	64	139	136	137	87	86	86	104.333	102.667	103
268	Patient268	Female	69	160	1.6	63	24.6094	√		2	5.5	2	Chronic atrophic gastritis	√							√	6	96	100	100	90	83	81	87	134	134	134	87	87	85	102.667	102.667	101.333
269	Patient269	Male	77	164	1.64	51	18.9619	√		2	5.5	2	Esophagitis	√								1	97	92	94	95	76	75	76	145	144	145	90	88	84	108.333	106.667	104.333
270	Patient270	Female	85	153	1.53	61	26.0584	√	√	2	4.2	2.2	Chronic atrophic gastritis	√								0	100	98	95	95	67	67	67	124	124	124	75	75	75	91.3333	91.3333	91.3333
271	Patient271	Female	76	152	1.52	65	28.1337	√	√	2	5	2	Gastric superficial lesion	√	√							1	96	98	97	98	78	79	78	122	120	121	77	76	75	92	90.6667	90.3333
272	Patient272	Male	67	168	1.68	51	18.0697	√	√	2	5	3	Chronic atrophic gastritis	√	√							1	97	99	98	98	57	56	56	133	132	133	86	86	63	101.667	101.333	86.3333
273	Patient273	Female	69	173	1.73	74	24.7252			1	4	2	Chronic non-atrophic gastritis	√	√							0	98	100	100	100	65	65	65	105	105	105	62	62	62	76.3333	76.3333	76.3333
274	Patient274	Female	70	154	1.54	56	23.6128			1	5	3	Duodenal ulcer	√								1	98	98	98	98	68	68	68	126	126	126	78	78	78	94	94	94
275	Patient275	Female	70	167	1.67	58	20.7967			1	5.2	2	Chronic non-atrophic gastritis	√								1	97	92	95	90	74	72	74	114	110	110	67	65	65	82.6667	80	80
276	Patient276	Female	72	155	1.55	53	22.0604	√		2	4	2	Gastric polyp	√							√	4	97	99	98	98	67	67	67	132	130	130	86	88	84	101.333	102	99.3333
277	Patient277	Female	67	173	1.73	60	20.0474	√		2	4.1	2	Others									2	99	98	98	98	90	90	90	116	116	116	74	74	74	88	88	88
278	Patient278	Male	68	166	1.66	59	21.4109			1	4.2	2	Gastric polyp									2	99	99	99	99	88	86	86	118	116	116	77	77	77	90.6667	90	90
279	Patient279	Male	69	156	1.56	55	22.6003			1	4	2	Chronic atrophic gastritis									2	97	99	98	98	93	94	90	125	125	125	78	78	78	93.6667	93.6667	93.6667
280	Patient280	Female	69	160	1.6	68	26.5625	√		1	4	2	Gastric polyp									2	98	100	100	100	86	85	84	118	114	115	73	67	73	88	82.6667	87
281	Patient281	Female	71	168	1.68	65	23.03	√	√	2	4	2	Chronic atrophic gastritis									2	97	98	98	98	64	68	67	131	130	133	86	83	86	101	98.6667	101.667
282	Patient282	Female	72	164	1.64	62	23.0518			2	4.1	2	Gastric ulcer	√			√					2	96	98	99	99	67	67	67	106	104	104	66	65	65	79.3333	78	78
283	Patient283	Female	71	154	1.54	62	26.1427	√		2	4.2	2	Gastric ulcer									2	98	97	95	96	61	61	61	138	138	138	90	90	90	106	106	106
284	Patient284	Female	72	156	1.56	56	23.0112	√		2	4	2	Gastric polyp									2	98	99	97	96	64	64	64	114	112	116	78	77	78	90	88.6667	90.6667
285	Patient285	Female	73	158	1.58	45	18.026	√		2	4	2	Chronic atrophic gastritis									4	96	95	96	97	74	74	74	136	132	134	86	85	85	102.667	100.667	101.333
286	Patient286	Female	66	153	1.53	46	19.6506	√		1	4.5	2	Chronic non-atrophic gastritis									0	99	98	98	99	85	80	82	116	114	112	74	71	73	88	85.3333	86
287	Patient287	Male	68	151	1.51	61	26.7532			1	4.6	2	Gastric ulcer									1	96	100	100	100	68	66	67	156	146	149	100	95	87	118.667	112	107.667
288	Patient288	Male	68	169	1.69	50	17.5064			1	5	2	Gastric elevated lesion									1	97	90	96	98	76	75	77	132	131	132	84	81	83	100	97.6667	99.3333
289	Patient289	Female	69	152	1.52	56	24.2382			1	4.9	2.9	Chronic non-atrophic gastritis									0	96	90	96	91	94	88	88	114	116	116	67	67	67	82.6667	83.3333	83.3333
290	Patient290	Female	70	169	1.69	65	22.7583	√		1	5	2	Gastric polyp									1	97	91	99	97	87	87	87	128	124	125	85	84	84	99.3333	97.3333	97.6667
291	Patient291	Female	75	171	1.71	58	19.8352	√		2	5	2	Chronic atrophic gastritis									1	96	92	95	95	67	67	67	125	122	124	83	81	82	97	94.6667	96
292	Patient292	Female	78	175	1.75	79	25.7959	√		2	5.1	3	Gastric superficial lesion								√	4	95	96	96	95	85	85	84	134	130	130	85	84	83	101.333	99.3333	98.6667
293	Patient293	Female	79	158	1.58	61	24.4352	√		2	5.2	3	Gastric superficial lesion								√	5	90	94	93	92	62	62	62	129	124	128	84	82	83	99	96	98
294	Patient294	Male	66	164	1.64	63	23.4236			1	4.5	2.5	Esophagitis									2	98	92	94	95	87	83	84	130	130	130	85	85	85	100	100	100
295	Patient295	Female	67	162	1.62	53	20.1951			1	4	2	Gastric ulcer									2	99	92	99	97	84	85	85	128	128	128	82	81	82	97.3333	96.6667	97.3333
296	Patient296	Male	69	173	1.73	80	26.7299	√		1	4	2	Gastric submucosal lesion									2	98	91	97	93	86	81	86	126	126	126	74	74	74	91.3333	91.3333	91.3333
297	Patient297	Female	65	156	1.56	53	21.7784	√		1	5	2	Gastric polyp									2	96	91	100	97	67	67	67	127	127	127	81	81	80	96.3333	96.3333	95.6667
298	Patient298	Male	66	150	1.5	56	24.8889			1	5	2	Gastric ulcer									2	90	98	98	98	95	89	90	115	115	115	74	71	73	87.6667	85.6667	87
299	Patient299	Male	66	154	1.54	50	21.0828			1	5	2	Chronic atrophic gastritis									2	99	99	98	98	90	90	90	152	148	149	100	95	96	117.333	112.667	113.667
300	Patient300	Male	66	165	1.65	70	25.7117			2	4.5	2.5	Gastric polyp									2	96	98	98	98	67	67	67	124	124	124	78	78	78	93.3333	93.3333	93.3333
301	Patient301	Male	69	166	1.66	80	29.0318	√	√	2	5.9	3.9	Chronic atrophic gastritis		√	√	√					2	85	99	99	99	87	88	85	115	115	115	67	67	67	83	83	83
302	Patient302	Male	79	151	1.51	62	27.1918	√		2	4.1	2	Chronic atrophic gastritis		√							2	96	97	97	97	68	68	68	136	134	136	85	84	84	102	100.667	101.333
303	Patient303	Female	67	166	1.66	55	19.9594		√	2	4.2	2	Gastric ulcer									1	98	100	100	100	78	75	75	132	128	130	83	81	82	99.3333	96.6667	98
304	Patient304	Female	70	173	1.73	77	25.7276	√		2	4	2	Others									1	98	94	97	94	87	85	85	134	132	132	85	84	83	101.333	100	99.3333
305	Patient305	Female	77	170	1.7	63	21.7993	√	√	2	4.4	2	Gastric polyp									1	99	96	95	96	76	75	77	135	130	134	84	82	83	101	98	100
306	Patient306	Female	78	168	1.68	68	24.093	√		2	4.5	3	Chronic atrophic gastritis									2	96	95	95	95	73	72	72	134	134	134	85	85	85	101.333	101.333	101.333
307	Patient307	Female	68	156	1.56	64	26.2985			1	4	2	Gastric polyp									1	96	100	100	100	64	63	64	127	127	127	82	81	82	97	96.3333	97
308	Patient308	Female	69	153	1.53	63	26.9127			1	4	2	Chronic atrophic gastritis									1	98	99	98	98	84	80	83	103	103	103	63	63	63	76.3333	76.3333	76.3333
309	Patient309	Female	70	169	1.69	69	24.1588	√		1	4.1	2.1	Gastric polyp									1	96	100	100	100	101	92	89	130	130	130	81	81	80	97.3333	97.3333	96.6667
310	Patient310	Male	65	172	1.72	68	22.9854	√		1	4.2	2.2	Gastric elevated lesion									2	97	100	100	100	91	88	89	136	136	136	85	84	84	102	101.333	101.333
311	Patient311	Female	67	153	1.53	68	29.0487			1	5.8	3.5	Gastric polyp									1	96	99	98	98	100	97	96	110	110	110	65	65	65	80	80	80
312	Patient312	Male	70	172	1.72	53	17.9151			1	4.4	2	Duodenal ulcer									1	98	98	98	98	67	67	67	132	130	130	84	82	82	100	98	98
313	Patient313	Male	77	155	1.55	52	21.6441	√		2	5.1	3.1	Others									1	98	97	97	96	63	62	63	136	144	136	81	88	81	99.3333	106.667	99.3333
314	Patient314	Male	68	150	1.5	54	24	√		1	4	2	Chronic atrophic gastritis									2	98	99	98	98	65	65	65	134	130	132	85	84	85	101.333	99.3333	100.667
315	Patient315	Male	76	153	1.53	58	24.7768	√		2	4	2	Esophageal cancer									1	97	96	96	96	71	70	70	137	134	136	85	84	84	102.333	100.667	101.333
316	Patient316	Female	65	158	1.58	76	30.4438	√		1	4	2	Gastric polyp									2	97	100	100	100	93	95	89	128	126	124	77	74	76	94	91.3333	92
317	Patient317	Female	68	160	1.6	59	23.0469			1	4	3	Chronic atrophic gastritis									1	96	100	99	98	86	80	84	116	112	114	70	70	70	85.3333	84	84.6667
318	Patient318	Male	74	167	1.67	65	23.3067	√		2	5	2	Gastric polyp									1	97	97	96	96	80	81	79	112	112	112	70	70	70	84	84	84
319	Patient319	Male	65	162	1.62	57	21.7193	√		1	5	2	Gastric polyp									1	97	98	98	98	78	82	79	133	130	131	81	80	81	98.3333	96.6667	97.6667
320	Patient320	Male	65	164	1.64	65	24.1672			1	5	2	Chronic atrophic gastritis									1	97	99	99	99	88	85	83	135	132	131	83	82	83	100.333	98.6667	99
321	Patient321	Male	73	166	1.66	62	22.4996			1	5.3	3	Gastric polyp									1	97	98	98	98	80	80	81	116	116	116	65	66	64	82	82.6667	81.3333
322	Patient322	Male	74	153	1.53	62	26.4855	√		2	4	2	Chronic atrophic gastritis									1	96	93	95	94	90	90	90	125	128	124	75	77	73	91.6667	94	90
323	Patient323	Male	78	172	1.72	60	20.2812	√		2	5.5	2	Chronic atrophic gastritis									1	99	96	97	97	67	67	67	126	124	124	78	78	76	94	93.3333	92
324	Patient324	Male	66	168	1.68	74	26.2188	√		2	5	2	Gastric cancer									2	99	99	98	98	90	88	87	114	112	112	65	62	62	81.3333	78.6667	78.6667
325	Patient325	Male	75	159	1.59	58	22.9421	√		2	5.7	2.2	Chronic atrophic gastritis									2	99	98	98	98	74	75	74	135	132	130	83	82	83	100.333	98.6667	98.6667
326	Patient326	Male	67	153	1.53	53	22.6409			1	4.7	2	Chronic atrophic gastritis									2	99	100	100	100	86	86	86	114	112	112	65	66	64	81.3333	81.3333	80
327	Patient327	Female	67	157	1.57	56	22.719			1	5	2	Gastric polyp									2	99	99	98	98	90	90	86	105	103	105	61	61	61	75.6667	75	75.6667
328	Patient328	Male	67	158	1.58	55	22.0317		√	1	5	3	Chronic non-atrophic gastritis		√		√					1	96	100	100	100	85	81	82	108	108	108	62	62	62	77.3333	77.3333	77.3333
329	Patient329	Male	73	165	1.65	76	27.9155	√		1	5	2	Chronic non-atrophic gastritis		√							1	99	99	97	99	82	81	80	146	142	146	86	86	86	106	104.667	106
330	Patient330	Female	75	169	1.69	63	22.0581	√	√	2	5	2	Esophagitis									1	99	99	98	98	72	70	71	154	150	150	90	90	86	111.333	110	107.333
331	Patient331	Female	76	168	1.68	61	21.6128	√		2	4	2	Chronic atrophic gastritis									2	99	98	98	98	73	73	73	137	135	135	85	81	82	102.333	99	99.6667
332	Patient332	Female	76	165	1.65	51	18.7328			2	4	2	Chronic non-atrophic gastritis									2	99	99	99	99	67	67	67	132	132	132	82	81	80	98.6667	98	97.3333
333	Patient333	Female	77	168	1.68	54	19.1327	√		2	4.5	3	Hiatal hernia									1	99	95	96	95	66	65	65	124	120	123	72	70	71	89.3333	86.6667	88.3333
334	Patient334	Male	77	173	1.73	67	22.3863	√		2	4	2	Chronic non-atrophic gastritis									1	98	97	97	98	69	67	67	128	126	126	73	73	73	91.3333	90.6667	90.6667
335	Patient335	Male	66	159	1.59	56	22.151	√		1	4.7	2	Others									2	99	100	100	100	78	77	78	118	116	118	67	67	67	84	83.3333	84
336	Patient336	Male	68	161	1.61	54	20.8325		√	1	4	2	Chronic atrophic gastritis									1	97	99	98	98	86	85	85	114	114	114	66	65	65	82	81.3333	81.3333
337	Patient337	Male	73	172	1.72	78	26.3656	√		2	4	2	Chronic atrophic gastritis									2	96	98	98	98	74	71	73	137	135	135	89	86	86	105	102.333	102.333
338	Patient338	Female	70	170	1.7	67	23.1834	√		2	5	2	Chronic atrophic gastritis									2	97	99	99	99	100	95	87	129	125	126	78	77	78	95	93	94
339	Patient339	Female	69	158	1.58	58	23.2335	√		1	5.1	3.1	Others	√	√							2	95	99	98	98	84	81	83	116	116	116	69	67	67	84.6667	83.3333	83.3333
340	Patient340	Male	78	175	1.75	63	20.5714	√	√	2	4.2	2	Gastric polyp	√	√							2	97	96	97	96	67	67	67	127	125	125	78	77	78	94.3333	93	93.6667
341	Patient341	Female	69	154	1.54	56	23.6128	√		2	5.3	3.5	Gastric ulcer									2	97	99	99	99	85	84	84	136	130	132	84	81	83	101.333	97.3333	99.3333
342	Patient342	Female	76	175	1.75	74	24.1633	√		2	4	2.5	Gastric polyp									2	100	92	94	96	83	81	82	138	134	135	86	84	84	103.333	100.667	101
343	Patient343	Female	79	168	1.68	61	21.6128	√		2	5	2	Gastric polyp									1	96	99	98	98	85	84	83	132	132	132	85	84	84	100.667	100	100
344	Patient344	Male	65	157	1.57	77	31.2386			1	5.6	2.6	Chronic non-atrophic gastritis									1	98	98	98	98	84	82	83	128	125	125	80	81	79	96	95.6667	94.3333
345	Patient345	Female	73	171	1.71	53	18.1252	√		1	4	2	Gastric polyp									2	97	99	99	99	85	85	85	124	124	124	80	80	81	94.6667	94.6667	95.3333
346	Patient346	Female	76	162	1.62	57	21.7193	√		2	5.8	3.8	Gastric polyp									2	98	99	98	98	82	81	82	135	135	135	90	90	90	105	105	105
347	Patient347	Male	81	163	1.63	75	28.2284	√	√	2	4	2	Gastric polyp									2	99	97	97	96	63	63	63	137	136	134	88	85	86	104.333	102	102
348	Patient348	Female	65	162	1.62	62	23.6244			1	4	2	Chronic atrophic gastritis									2	99	95	95	90	81	81	80	145	140	138	90	88	87	108.333	105.333	104
349	Patient349	Male	66	150	1.5	55	24.4444			1	4	2	Duodenal ulcer									1	96	100	98	91	85	84	84	126	125	124	74	75	74	91.3333	91.6667	90.6667
350	Patient350	Male	68	171	1.71	80	27.3588	√		1	5.3	3.6	Chronic non-atrophic gastritis									2	99	98	99	99	65	65	65	135	135	135	86	86	86	102.333	102.333	102.333
351	Patient351	Male	69	170	1.7	75	25.9516	√		1	4	2	Chronic atrophic gastritis									2	99	90	96	97	84	82	82	140	140	140	90	90	86	106.667	106.667	104
352	Patient352	Female	67	171	1.71	66	22.571	√	√	1	4	2	Chronic atrophic gastritis									2	96	97	99	99	81	88	81	134	130	130	85	81	82	101.333	97.3333	98
353	Patient353	Male	69	174	1.74	68	22.46			1	4.5	2	Chronic atrophic gastritis									2	99	96	99	98	85	84	85	132	130	130	82	81	80	98.6667	97.3333	96.6667
354	Patient354	Female	78	159	1.59	56	22.151	√		2	4.6	2.6	Chronic atrophic gastritis									2	96	94	96	97	59	58	60	125	122	122	72	70	71	89.6667	87.3333	88
355	Patient355	Male	67	159	1.59	70	27.6888	√	√	2	4.1	2	Gastric polyp									2	98	95	97	97	77	74	76	125	125	125	73	73	73	90.3333	90.3333	90.3333
356	Patient356	Male	73	160	1.6	52	20.3125	√		1	4	2	Gastric polyp									1	98	98	98	98	70	70	70	116	116	116	67	67	67	83.3333	83.3333	83.3333
357	Patient357	Female	67	161	1.61	61	23.533			1	4	2	Chronic atrophic gastritis									2	98	93	94	94	80	78	79	114	114	114	66	65	65	82	81.3333	81.3333
358	Patient358	Female	66	161	1.61	51	19.6752			1	4	2	Gastric polyp									2	99	98	100	99	79	78	79	119	115	115	69	67	67	85.6667	83	83
359	Patient359	Female	67	175	1.75	67	21.8776		√	1	4	2	Gastric polyp									1	97	98	96	95	86	82	85	127	125	125	78	77	78	94.3333	93	93.6667
360	Patient360	Male	72	150	1.5	55	24.4444			2	5.2	3.2	Chronic non-atrophic gastritis									2	99	98	98	99	81	80	81	134	132	132	86	85	85	102	100.667	100.667
361	Patient361	Female	77	156	1.56	62	25.4767	√		2	4	2	Chronic atrophic gastritis									1	99	95	96	95	70	70	70	118	116	115	74	71	73	88.6667	86	87
362	Patient362	Male	78	151	1.51	58	25.4375	√		2	5.9	3	Esophageal and gastric varices									1	96	97	96	98	87	88	86	155	148	147	100	95	87	118.333	112.667	107
363	Patient363	Male	65	155	1.55	53	22.0604	√		1	5.5	3	Gastric cancer									2	96	99	98	98	61	60	61	132	130	132	84	81	83	100	97.3333	99.3333
364	Patient364	Male	69	165	1.65	61	22.4059		√	1	4	2	Chronic atrophic gastritis									1	98	97	97	97	64	63	64	110	110	110	67	67	67	81.3333	81.3333	81.3333
365	Patient365	Female	72	171	1.71	53	18.1252		√	2	5.7	3.7	Gastric polyp	√	√	√						1	90	91	95	95	70	70	70	130	130	130	80	81	79	96.6667	97.3333	96
366	Patient366	Male	82	153	1.53	62	26.4855	√		2	4	2	Chronic non-atrophic gastritis									1	97	92	93	95	83	82	81	125	128	124	78	82	79	93.6667	97.3333	94
367	Patient367	Female	66	170	1.7	54	18.6851	√		1	4	2	Others									2	100	99	98	98	86	84	85	136	132	132	88	85	83	104	100.667	99.3333
368	Patient368	Male	71	175	1.75	56	18.2857		√	1	5	3	Chronic non-atrophic gastritis									2	96	100	95	96	65	65	64	130	130	130	80	80	81	96.6667	96.6667	97.3333
369	Patient369	Female	83	171	1.71	67	22.913	√		2	4	2	Gastric polyp									1	97	93	99	95	70	70	70	150	150	150	90	90	90	110	110	110
370	Patient370	Male	76	159	1.59	64	25.3155	√		2	4	2	Gastric polyp									2	99	98	97	97	64	63	64	110	110	110	67	67	67	81.3333	81.3333	81.3333
371	Patient371	Female	68	161	1.61	54	20.8325			2	4.4	2.4	Gastric polyp									2	97	94	98	92	74	73	73	145	142	140	90	88	87	108.333	106	104.667
372	Patient372	Male	70	168	1.68	67	23.7387			1	4	2	Esophageal and gastric varices									2	99	98	97	99	63	62	62	123	121	122	74	75	74	90.3333	90.3333	90
373	Patient373	Female	72	175	1.75	66	21.551			1	4	2	Gastric submucosal lesion									2	99	95	96	96	84	84	84	135	135	135	86	86	86	102.333	102.333	102.333
374	Patient374	Male	69	170	1.7	67	23.1834			1	4	2	Gastric polyp									2	96	97	95	96	70	70	70	140	140	140	90	90	86	106.667	106.667	104
375	Patient375	Female	70	160	1.6	46	17.9687		√	1	4	2	Chronic atrophic gastritis									2	99	99	97	100	58	57	58	132	130	132	85	81	82	100.667	97.3333	98.6667
376	Patient376	Male	70	164	1.64	58	21.5645			2	5	2	Chronic non-atrophic gastritis	√		√						2	96	99	99	99	65	65	65	128	128	126	82	81	80	97.3333	96.6667	95.3333
377	Patient377	Male	78	164	1.64	54	20.0773	√		2	5	2	Gastric polyp									2	97	97	98	98	67	64	65	118	116	116	72	70	71	87.3333	85.3333	86
378	Patient378	Male	76	174	1.74	56	18.4965	√		2	5	3	Gastric polyp									2	99	99	98	98	70	70	70	125	125	125	73	73	73	90.3333	90.3333	90.3333
379	Patient379	Male	83	166	1.66	64	23.2254	√		2	4	2	Esophageal and gastric varices						√			1	98	96	96	96	64	62	63	140	140	140	90	90	90	106.667	106.667	106.667
380	Patient380	Male	67	164	1.64	52	19.3337			1	4	2	Gastric ulcer									2	99	99	99	99	64	64	64	123	123	123	66	65	65	85	84.3333	84.3333
381	Patient381	Male	68	169	1.69	59	20.6575			1	4	2	Gastric polyp									2	97	99	98	98	74	72	72	124	124	124	69	67	67	87.3333	86	86
382	Patient382	Female	70	157	1.57	46	18.662	√		1	5.9	2	Gastric superficial lesion									2	97	97	98	98	71	70	70	132	128	130	78	77	78	96	94	95.3333
383	Patient383	Female	72	163	1.63	55	20.7008	√		1	4.9	3	Chronic atrophic gastritis									2	100	94	98	99	66	64	64	135	135	135	86	85	85	102.333	101.667	101.667
384	Patient384	Female	75	152	1.52	45	19.4771			2	5	2	Chronic atrophic gastritis									2	99	99	98	98	62	60	61	120	120	120	74	71	73	89.3333	87.3333	88.6667
385	Patient385	Male	67	165	1.65	60	22.0386		√	1	4	2	Chronic non-atrophic gastritis									2	96	98	98	98	73	72	72	126	124	123	76	73	74	92.6667	90	90.3333
386	Patient386	Male	66	156	1.56	60	24.6548			1	5.2	2	Chronic non-atrophic gastritis									2	97	100	100	100	70	70	70	130	127	128	84	81	83	99.3333	96.3333	98
387	Patient387	Female	70	157	1.57	49	19.8791	√	√	1	5.5	3.5	Gastric polyp	√	√	√	√					2	80	99	98	98	76	76	76	138	138	138	90	90	90	106	106	106
388	Patient388	Male	79	151	1.51	46	20.1746	√	√	2	4	2	Chronic atrophic gastritis		√							1	95	94	97	96	71	70	69	119	116	118	71	70	69	87	85.3333	85.3333
389	Patient389	Male	70	170	1.7	64	22.1453	√	√	2	5.5	3	Gastric polyp		√	√	√					1	88	97	99	95	63	62	62	107	105	105	63	62	62	77.6667	76.3333	76.3333
390	Patient390	Female	66	160	1.6	45	17.5781			1	5.6	3.6	Chronic non-atrophic gastritis									1	96	100	100	100	86	84	86	137	135	135	86	84	86	103	101	102.333
391	Patient391	Male	69	171	1.71	58	19.8352		√	1	5.7	2	Gastric polyp									2	99	99	98	95	85	84	84	133	133	133	85	84	84	101	100.333	100.333
392	Patient392	Female	73	152	1.52	58	25.1039	√		2	4	2	Duodenal ulcer									2	98	94	94	92	69	68	68	116	116	116	69	68	68	84.6667	84	84
393	Patient393	Female	69	156	1.56	60	24.6548	√		2	4.7	2.7	Others									1	97	99	98	98	70	70	70	118	118	118	70	70	70	86	86	86
394	Patient394	Female	71	160	1.6	66	25.7812	√		1	4	2	Chronic atrophic gastritis									1	99	98	98	98	81	80	81	130	130	130	81	80	81	97.3333	96.6667	97.3333
395	Patient395	Male	73	158	1.58	53	21.2306			2	4	2	Chronic atrophic gastritis									2	97	99	99	99	83	82	83	134	132	134	83	82	83	100	98.6667	100
396	Patient396	Male	75	175	1.75	64	20.898	√		2	4	2	Gastric polyp						√			2	100	99	98	98	65	66	64	116	116	116	70	70	70	85.3333	85.3333	85.3333
397	Patient397	Male	69	167	1.67	64	22.9481	√		1	4.3	2	Chronic atrophic gastritis									1	97	100	100	100	61	61	61	118	118	118	68	68	68	84.6667	84.6667	84.6667
398	Patient398	Female	71	172	1.72	55	18.5911	√		2	5	3	Gastric polyp									2	96	98	95	99	62	62	62	114	114	114	66	66	66	82	82	82
399	Patient399	Female	73	156	1.56	47	19.313			2	4.9	3	Hiatal hernia									1	90	94	97	96	65	62	62	134	132	132	82	80	82	99.3333	97.3333	98.6667
400	Patient400	Female	65	167	1.67	65	23.3067			1	4.6	2.6	Gastric polyp									1	97	100	100	100	74	74	74	114	114	114	74	74	74	87.3333	87.3333	87.3333
401	Patient401	Male	68	165	1.65	57	20.9366		√	1	4	2	Gastric polyp									2	98	98	98	98	87	88	87	136	136	136	87	88	87	103.333	104	103.333
402	Patient402	Female	70	170	1.7	63	21.7993			1	4	2	Gastric polyp									2	99	99	99	99	69	68	68	114	114	114	69	68	68	84	83.3333	83.3333
403	Patient403	Female	71	163	1.63	60	22.5827	√		1	4	2	Chronic atrophic gastritis	√								2	96	99	98	98	69	69	69	117	117	117	69	69	69	85	85	85
404	Patient404	Male	71	163	1.63	57	21.4536	√		1	5	2	Gastric polyp									1	97	100	100	100	84	83	82	136	136	136	84	83	82	101.333	100.667	100
405	Patient405	Female	78	160	1.6	62	24.2187	√		2	4.4	2.4	Chronic non-atrophic gastritis									1	90	95	93	96	65	64	64	128	128	128	78	78	78	94.6667	94.6667	94.6667
406	Patient406	Female	71	166	1.66	56	20.3223	√		2	4.5	2	Chronic atrophic gastritis									1	96	98	95	100	73	72	72	116	116	116	73	72	72	87.3333	86.6667	86.6667
407	Patient407	Female	69	152	1.52	49	21.2084	√		1	4	2	Gastric ulcer									1	99	99	98	98	70	70	70	135	135	135	84	84	84	101	101	101
408	Patient408	Female	70	150	1.5	51	22.6667			1	4	2	Chronic non-atrophic gastritis									2	99	98	98	98	83	82	83	129	129	129	83	82	83	98.3333	97.6667	98.3333
409	Patient409	Female	73	171	1.71	55	18.8092	√		1	4.8	3	Gastric polyp									2	99	99	99	99	84	81	82	132	132	132	84	81	82	100	98	98.6667
410	Patient410	Female	77	155	1.55	53	22.0604	√		2	4.9	2	Chronic atrophic gastritis									2	100	99	98	98	77	75	76	123	123	123	77	75	76	92.3333	91	91.6667
411	Patient411	Male	66	156	1.56	61	25.0657	√	√	1	5	2.5	Others									2	98	100	100	100	89	83	86	129	129	129	84	82	82	99	97.6667	97.6667
412	Patient412	Female	71	157	1.57	65	26.3702			1	5.1	2.1	Esophageal and gastric varices		√							1	96	98	99	100	83	84	83	123	126	123	81	88	81	95	100.667	95
413	Patient413	Female	79	163	1.63	50	18.8189	√		2	4	2	Others		√							2	97	94	96	96	74	73	74	131	131	131	85	84	85	100.333	99.6667	100.333
414	Patient414	Male	67	164	1.64	48	17.8465	√		1	5	3	Others									2	98	99	98	98	77	75	75	136	136	136	88	88	88	104	104	104
415	Patient415	Female	67	150	1.5	55	24.4444	√		1	4.8	3.8	Gastric submucosal lesion									1	96	98	98	98	68	67	67	123	123	123	77	74	76	92.3333	90.3333	91.6667
416	Patient416	Male	69	161	1.61	64	24.6904			2	5.5	2	Others									2	96	99	99	99	70	70	70	125	125	125	70	70	70	88.3333	88.3333	88.3333
417	Patient417	Female	77	157	1.57	55	22.3133	√		2	5	2	Gastric polyp									2	97	97	98	98	74	73	72	145	140	140	90	90	90	108.333	106.667	106.667
418	Patient418	Female	78	175	1.75	66	21.551	√		2	5.3	3.3	Others	√	√	√	√					1	90	94	95	95	69	68	68	130	130	130	79	78	79	96	95.3333	96
419	Patient419	Female	68	166	1.66	63	22.8625		√	2	5	2.5	Gastric polyp	√	√							1	90	92	93	94	84	83	84	137	135	137	86	82	85	103	99.6667	102.333
420	Patient420	Female	74	173	1.73	55	18.3768	√	√	2	5.2	3.2	Chronic atrophic gastritis	√	√		√					2	95	99	98	98	58	58	58	132	132	132	81	80	81	98	97.3333	98
421	Patient421	Female	81	163	1.63	63	23.7118	√	√	2	4	2	Chronic atrophic gastritis	√	√		√					1	95	98	98	98	62	62	62	125	125	125	70	70	70	88.3333	88.3333	88.3333
422	Patient422	Female	65	155	1.55	56	23.3091			1	4	2	Chronic atrophic gastritis	√	√							2	96	99	99	99	75	73	73	139	136	139	87	88	86	104.333	104	103.667
423	Patient423	Male	67	157	1.57	51	20.6905		√	1	4.3	2.3	Chronic non-atrophic gastritis	√	√							1	99	99	98	98	69	68	68	115	115	115	61	60	61	79	78.3333	79
424	Patient424	Female	69	160	1.6	53	20.7031	√		2	5.5	3	Gastric elevated lesion	√	√							2	97	100	100	100	83	81	85	117	117	117	64	63	64	81.6667	81	81.6667
425	Patient425	Male	80	157	1.57	52	21.0962	√		2	5	3	Chronic atrophic gastritis	√	√							1	96	92	93	96	64	63	64	124	124	124	70	70	70	88	88	88
426	Patient426	Female	70	166	1.66	55	19.9594	√	√	2	4	3.1	Gastric polyp	√	√							2	95	92	94	92	84	83	84	132	132	132	83	82	81	99.3333	98.6667	98
427	Patient427	Male	77	171	1.71	54	18.4672	√		2	4.5	2.5	Esophageal cancer		√							1	90	99	98	98	61	62	61	137	137	137	86	84	85	103	101.667	102.333
428	Patient428	Female	65	151	1.51	46	20.1746		√	1	4.5	2.5	Chronic atrophic gastritis									2	97	98	98	98	64	63	64	118	118	118	65	65	64	82.6667	82.6667	82
429	Patient429	Female	69	152	1.52	61	26.4024	√		1	4	2	Chronic atrophic gastritis									1	99	99	99	99	89	86	89	124	124	124	80	80	80	94.6667	94.6667	94.6667
430	Patient430	Female	71	163	1.63	54	20.3244			1	4.3	3.3	Chronic non-atrophic gastritis									2	97	99	98	98	81	80	80	116	116	116	64	63	64	81.3333	80.6667	81.3333
431	Patient431	Male	72	151	1.51	45	19.736		√	1	5	2	Gastric ulcer				√					1	90	97	98	98	68	69	68	123	123	123	74	73	73	90.3333	89.6667	89.6667
432	Patient432	Female	73	154	1.54	49	20.6612	√		2	4	3	Esophageal and gastric varices									2	99	97	94	92	72	71	71	132	130	132	84	82	82	100	98	98.6667
433	Patient433	Female	75	161	1.61	66	25.462	√		2	4	2	Gastric polyp									2	90	95	96	96	60	63	62	128	128	128	81	88	81	96.6667	101.333	96.6667
434	Patient434	Male	65	165	1.65	63	23.1405	√		1	4	2	Esophageal and gastric varices				√					2	97	99	98	98	70	70	70	136	136	136	85	84	85	102	101.333	102
435	Patient435	Female	67	170	1.7	58	20.0692		√	1	5.2	3.2	Gastric polyp									2	98	98	98	98	63	63	64	98	98	102	59	58	60	72	71.3333	74
436	Patient436	Female	68	161	1.61	62	23.9188		√	1	4	3	Gastric ulcer		√		√					1	88	99	99	99	68	69	66	123	123	123	77	74	76	92.3333	90.3333	91.6667
437	Patient437	Male	71	158	1.58	55	22.0317	√		1	5	3	Chronic atrophic gastritis									2	99	99	98	98	72	73	72	120	120	120	70	70	70	86.6667	86.6667	86.6667
438	Patient438	Male	72	165	1.65	54	19.8347	√		2	4	2	Chronic non-atrophic gastritis									1	97	98	98	98	83	83	83	125	125	125	80	78	79	95	93.6667	94.3333
439	Patient439	Female	78	174	1.74	66	21.7994	√		2	5.8	3.8	Gastric polyp									2	97	93	99	91	79	78	79	127	127	127	79	78	79	95	94.3333	95
440	Patient440	Female	66	159	1.59	58	22.9421			1	4	2	Gastric ulcer									2	99	94	97	99	81	83	81	136	132	134	86	82	85	102.667	98.6667	101.333
441	Patient441	Male	72	156	1.56	54	22.1893	√		1	5	3	Chronic atrophic gastritis		√		√					2	95	96	97	98	67	68	68	132	132	132	81	80	81	98	97.3333	98
442	Patient442	Female	73	175	1.75	61	19.9184	√		2	4	2	Chronic atrophic gastritis									1	98	97	99	99	64	63	64	124	124	124	70	70	70	88	88	88
ITT
Fasting for ≥ 6h or no drinking for ≥ 4h 9
	Patient443	Male	92	155	1.55	52	21.6441	√		2	7.7	3	Esophageal cancer	√	√	√	√					2	90	90	95	95	67	64	65	124	120	122	84	82	83	97.3333	94.6667	96
	Patient444	Female	69	159	1.59	59	23.3377	√		1	6.2	2.5	Gastric ulcer									0	95	95	97	97	77	73	75	122	122	122	77	77	77	92	92	92
	Patient445	Female	79	148	1.48	45	20.5442	√		2	8	4	Gastric ulcer									1	90	94	97	95	72	70	72	120	116	118	75	73	74	90	87.3333	88.6667
	Patient446	Male	76	167	1.67	72	25.8166	√	√	2	7	3	Gastric ulcer	√			√					1	90	96	98	98	76	73	74	136	132	132	80	80	80	98.6667	97.3333	97.3333
	Patient447	Male	69	185	1.85	95	27.7575		√	2	7	3	Duodenal ulcer									0	95	97	97	97	65	70	68	106	104	104	68	68	68	80.6667	80	80
	Patient448	Female	67	180	1.8	89	27.4691			1	8	4	Gastric polyp									1	90	99	99	99	74	70	72	104	102	104	68	66	68	80	78	80
	Patient449	Female	73	156	1.56	58	23.833			2	5.9	4.9	Esophagitis	√			√					1	96	96	98	98	68	64	66	102	102	102	66	66	66	78	78	78
	Patient450	Male	83	163	1.63	55	20.7008		√	2	6.5	2	Duodenal ulcer									0	97	94	97	97	68	66	66	113	110	112	75	73	72	87.6667	85.3333	85.3333
	Patient451	Male	69	165	1.65	68	24.977		√	2	8	4	Gastric superficial lesion									1	86	99	98	98	79	78	78	112	112	112	70	70	70	84	84	84
Cancel gastroscopy 1
	Patient452	Female	66	151	1.51	43	18.8588			1

## Sheet: Control group
	Patient	Sex	Age	Height(cm)	Height(m)	Weight(kg)	BMI	Hypertensio	Type 2 diabetes	ASA	Fasting time	no drinking time	Gastroscopy findings	Comfort				Safety				Field of View Clarity Score	Patient Satisfaction Score	Oxygen saturation（SPO2） at different time points			Heart rate (HR) at different time points			Systolic pressure at different time points			Diastolic pressure at different time points			Mean arterial pressure (MAP) at different time points
														Thirst	Hunger	Dizziness	Fatigue	Gastric reflux	Gastric food retention	Aspiration pneumonia	Gastric fluid retention			At the onset of anesthesia（T1）	At the end of anesthesia(T2)	Before leaving the resuscitation room（T3）	At the onset of anesthesia（T1）	At the end of anesthesia(T2)	Before leaving the resuscitation room（T3）	At the onset of anesthesia（T1）	At the end of anesthesia(T2)	Before leaving the resuscitation room（T3）	At the onset of anesthesia（T1）	At the end of anesthesia(T2)	Before leaving the resuscitation room（T3）	At the onset of anesthesia（T1）	At the end of anesthesia(T2)	Before leaving the resuscitation room（T3）
1	Patient1	Female	66	150	1.5	63	28			1	7.5	5	Chronic atrophic gastritis				√					1	95	97	98	97	65	67	67	132	134	134	83	80	84	99.3333	98	100.667
2	Patient2	Male	86	154	1.54	65	27.4077	√		2	6	4	Chronic atrophic gastritis									1	92	93	94	93	76	76	76	138	138	138	89	89	89	105.333	105.333	105.333
3	Patient3	Female	70	168	1.68	71	25.1559	√		2	7	5	Gastric polyp	√								1	94	98	99	99	95	90	94	116	116	116	71	72	72	86	86.6667	86.6667
4	Patient4	Male	70	167	1.67	68	24.3824	√		1	6	4	Gastric polyp	√								0	93	94	98	96	77	78	76	123	122	122	75	74	74	91	90	90
5	Patient5	Female	75	168	1.68	60	21.2585			2	7.5	5.5	Chronic atrophic gastritis									1	94	95	99	97	73	74	74	126	125	125	78	76	77	94	92.3333	93
6	Patient6	Male	72	159	1.59	64	25.3155		√	2	6	4	Chronic atrophic gastritis									0	100	96	98	96	69	68	69	128	128	128	84	84	84	98.6667	98.6667	98.6667
7	Patient7	Male	66	153	1.53	49	20.9321	√		1	6	4	Gastric polyp	√								2	92	98	100	99	94	91	90	112	110	111	64	64	64	80	79.3333	79.6667
8	Patient8	Female	78	152	1.52	58	25.1039	√		2	7	4	Chronic non-atrophic gastritis									1	93	94	93	94	58	57	57	134	134	135	88	85	85	103.333	101.333	101.667
9	Patient9	Female	76	160	1.6	57	22.2656	√		2	6	5	Others									2	96	91	94	95	68	68	68	124	124	123	63	62	61	83.3333	82.6667	81.6667
10	Patient10	Female	70	155	1.55	65	27.0552			1	6	4	Chronic atrophic gastritis					√				3	94	96	97	98	76	76	76	102	104	102	58	57	57	72.6667	72.6667	72
11	Patient11	Male	73	160	1.6	64	25	√	√	1	7	5.5	Chronic non-atrophic gastritis	√	√	√	√					2	90	95	95	95	73	73	73	108	106	106	68	68	68	81.3333	80.6667	80.6667
12	Patient12	Male	70	151	1.51	49	21.4903	√	√	1	6	5	Gastric polyp	√	√	√	√					1	80	98	97	97	71	71	71	116	117	116	76	76	76	89.3333	89.6667	89.3333
13	Patient13	Male	65	175	1.75	60	19.5918	√	√	2	7	4	Chronic atrophic gastritis	√	√	√	√					9	80	99	95	99	56	56	56	114	112	114	73	73	73	86.6667	86	86.6667
14	Patient14	Male	68	158	1.58	65	26.0375			2	6	5	Gastric submucosal lesion									1	93	98	100	98	62	62	62	135	130	132	85	81	84	101.667	97.3333	100
15	Patient15	Female	79	169	1.69	55	19.257	√		2	6	4	Others									1	90	92	95	93	65	65	65	127	127	127	75	74	74	92.3333	91.6667	91.6667
16	Patient16	Male	75	168	1.68	58	20.5499	√		1	7.5	5	Chronic non-atrophic gastritis	√	√	√	√					1	80	97	98	95	58	57	58	126	124	126	74	75	75	91.3333	91.3333	92
17	Patient17	Female	75	172	1.72	74	25.0135	√	√	2	7	5	Chronic atrophic gastritis	√	√	√	√					0	80	95	96	95	64	67	65	118	118	118	65	65	65	82.6667	82.6667	82.6667
18	Patient18	Female	75	167	1.67	59	21.1553	√		2	6	4	Gastric superficial lesion									0	91	97	98	98	74	75	75	127	127	127	84	84	84	98.3333	98.3333	98.3333
19	Patient19	Male	73	155	1.55	58	24.1415	√		2	6	4.3	Chronic atrophic gastritis									1	94	98	97	98	73	72	72	138	136	136	85	85	85	102.667	102	102
20	Patient20	Male	68	169	1.69	58	20.3074		√	2	6	4	Hiatal hernia									0	97	99	99	99	88	85	80	126	126	126	74	75	75	91.3333	92	92
21	Patient21	Female	67	169	1.69	53	18.5568			1	7	4.8	Esophagitis	√								1	94	92	99	98	78	74	76	125	125	125	73	72	72	90.3333	89.6667	89.6667
22	Patient22	Female	78	152	1.52	49	21.2084	√		2	6	4	Gastric polyp									0	99	95	95	95	87	87	86	146	140	144	92	90	92	110	106.667	109.333
23	Patient23	Male	65	159	1.59	59	23.3377	√		1	6	4	Chronic atrophic gastritis									1	94	99	98	98	73	73	73	147	146	146	91	90	88	109.667	108.667	107.333
24	Patient24	Female	67	152	1.52	63	27.268		√	1	6	4	Gastric submucosal lesion									1	92	96	99	97	74	73	75	128	124	126	83	80	84	98	94.6667	98
25	Patient25	Male	72	156	1.56	46	18.902	√		2	6	4	Chronic non-atrophic gastritis					√				3	95	96	98	99	78	74	76	134	134	134	84	83	84	100.667	100	100.667
26	Patient26	Male	71	167	1.67	66	23.6652	√	√	2	6	4	Hiatal hernia									1	98	96	97	95	68	66	63	118	116	116	71	72	72	86.6667	86.6667	86.6667
27	Patient27	Female	78	161	1.61	62	23.9188	√		2	6	4	Duodenal ulcer									2	90	95	95	95	73	73	73	129	129	129	85	85	85	99.6667	99.6667	99.6667
28	Patient28	Female	67	151	1.51	63	27.6304	√		1	7	5	Gastric ulcer									1	92	100	100	100	92	88	92	120	124	123	78	76	77	92	92	92.3333
29	Patient29	Male	69	155	1.55	57	23.7253			1	6	4	Hiatal hernia									0	100	100	100	100	92	89	91	134	135	136	88	89	89	103.333	104.333	104.667
30	Patient30	Female	67	157	1.57	62	25.1532	√		1	6	4	Gastric polyp									2	93	100	100	100	83	81	81	115	115	115	64	64	64	81	81	81
31	Patient31	Female	71	156	1.56	52	21.3675	√		1	7	5	Gastric polyp	√	√							1	93	95	95	95	73	70	70	135	134	136	88	85	85	103.667	101.333	102
32	Patient32	Male	65	160	1.6	51	19.9219		√	2	6	4	Chronic atrophic gastritis	√	√							2	92	100	100	100	89	82	80	105	102	101	63	62	61	77	75.3333	74.3333
33	Patient33	Female	83	153	1.53	60	25.6312	√		2	6	5	Chronic atrophic gastritis	√	√							1	90	90	92	95	73	73	74	126	126	124	78	76	77	94	92.6667	92.6667
34	Patient34	Female	71	157	1.57	61	24.7475	√		2	6	4	Gastric polyp	√								2	95	95	98	98	67	67	67	112	112	114	68	68	68	82.6667	82.6667	83.3333
35	Patient35	Male	69	165	1.65	52	19.1001			1	6	5	Chronic atrophic gastritis	√	√							8	92	96	98	99	85	82	83	111	113	112	78	76	76	89	88.3333	88
36	Patient36	Female	68	161	1.61	65	25.0762			1	6	4	Gastric elevated lesion	√								0	94	98	99	97	70	70	70	114	115	114	73	73	73	86.6667	87	86.6667
37	Patient37	Female	76	156	1.56	58	23.833	√		2	6.5	4.5	Gastric polyp									0	90	98	99	95	71	71	71	138	134	135	85	81	84	102.667	98.6667	101
38	Patient38	Female	83	175	1.75	76	24.8163	√		2	6	4	Others									2	94	91	92	93	68	68	68	135	134	136	85	85	85	101.667	101.333	102
39	Patient39	Male	74	156	1.56	48	19.7239	√	√	2	6	4	Chronic atrophic gastritis					√				3	90	96	96	96	66	66	66	123	124	124	74	75	75	90.3333	91.3333	91.3333
40	Patient40	Female	70	171	1.71	59	20.1771	√		2	7	5	Gastric polyp									1	100	99	98	98	71	71	71	114	113	114	65	65	65	81.3333	81	81.3333
41	Patient41	Male	81	175	1.75	65	21.2245	√		2	6	4	Duodenal ulcer									2	93	92	93	92	67	67	67	135	135	135	87	87	87	103	103	103
42	Patient42	Male	69	169	1.69	60	21.0077	√		1	6	4	Esophagitis								√	5	93	100	100	100	93	89	88	110	110	110	64	67	65	79.3333	81.3333	80
43	Patient43	Female	67	173	1.73	74	24.7252			1	6	4	Gastric polyp								√	6	92	96	96	96	59	59	60	115	116	115	74	75	75	87.6667	88.6667	88.3333
44	Patient44	Female	69	172	1.72	68	22.9854			1	6	4	Gastric polyp									2	91	100	100	100	78	74	75	113	113	113	73	72	72	86.3333	85.6667	85.6667
45	Patient45	Male	68	173	1.73	81	27.0641		√	1	6.5	4.5	Chronic atrophic gastritis									1	94	98	98	97	90	88	90	132	132	132	84	84	84	100	100	100
46	Patient46	Male	80	174	1.74	79	26.0933	√		1	6	4	Chronic non-atrophic gastritis									2	97	91	94	95	71	70	72	128	128	128	83	80	80	98	96	96
47	Patient47	Male	65	169	1.69	67	23.4586	√		1	6	4	Gastric ulcer									1	94	100	100	100	74	73	74	112	112	112	67	67	67	82	82	82
48	Patient48	Male	72	157	1.57	48	19.4734	√		2	6	4	Gastric ulcer	√								1	94	96	96	96	84	80	85	118	118	118	68	64	65	84.6667	82	82.6667
49	Patient49	Male	66	170	1.7	69	23.8754	√	√	2	7	5	Esophagitis	√	√							2	90	96	96	96	78	84	80	139	136	137	87	86	86	104.333	102.667	103
50	Patient50	Male	67	173	1.73	68	22.7204	√		2	6	4	Duodenal ulcer	√								0	94	98	98	99	85	88	81	134	134	134	87	87	85	102.667	102.667	101.333
51	Patient51	Male	66	161	1.61	66	25.462	√	√	2	7	5	Gastric polyp	√	√	√	√					1	80	96	98	95	96	90	90	145	144	145	90	88	84	108.333	106.667	104.333
52	Patient52	Male	68	164	1.64	57	21.1927	√	√	2	6	4	Chronic atrophic gastritis	√	√	√	√					2	90	96	98	99	85	86	86	124	124	124	75	75	75	91.3333	91.3333	91.3333
53	Patient53	Male	72	153	1.53	55	23.4952	√		1	6	4	Chronic non-atrophic gastritis									1	98	96	97	99	70	70	67	122	120	121	77	76	75	92	90.6667	90.3333
54	Patient54	Female	67	170	1.7	76	26.2976			1	6	4	Esophagitis									2	91	89	99	80	78	78	78	133	132	133	86	86	63	101.667	101.333	86.3333
55	Patient55	Male	71	158	1.58	62	24.8358	√	√	2	6	4	Gastric superficial lesion									0	94	98	100	97	94	95	90	105	105	105	58	58	57	73.6667	73.6667	73
56	Patient56	Female	69	173	1.73	62	20.7157	√		1	6	4	Esophagitis									1	92	100	100	100	80	80	80	103	103	103	56	55	55	71.6667	71	71
57	Patient57	Male	79	161	1.61	58	22.3757	√		2	6	4	Gastric polyp									2	95	96	97	96	73	72	71	114	110	110	67	65	65	82.6667	80	80
58	Patient58	Female	66	154	1.54	59	24.8777	√		1	6	4	Gastric polyp									2	93	99	100	96	87	85	85	132	130	130	86	88	84	101.333	102	99.3333
59	Patient59	Female	72	150	1.5	57	25.3333			1	6	4	Duodenal ulcer					√		√		3	91	99	97	98	67	68	68	116	116	116	74	74	74	88	88	88
60	Patient60	Female	69	155	1.55	48	19.9792	√		2	7	4	Gastric polyp									1	94	99	98	99	76	79	75	118	116	116	77	77	77	90.6667	90	90
61	Patient61	Female	85	155	1.55	62	25.8065	√		2	6	4	Gastric superficial lesion									2	94	93	94	94	73	72	73	139	139	139	88	88	88	105	105	105
62	Patient62	Female	67	161	1.61	64	24.6904			1	6	4	Gastric polyp	√								2	94	98	98	95	83	80	80	118	114	115	73	67	73	88	82.6667	87
63	Patient63	Female	70	157	1.57	62	25.1532			1	7.5	4	Chronic atrophic gastritis	√								2	98	90	95	96	68	64	65	131	130	133	86	83	86	101	98.6667	101.667
64	Patient64	Male	68	170	1.7	71	24.5675			1	6	5	Esophageal cancer									2	93	95	99	96	87	86	86	106	104	104	66	65	65	79.3333	78	78
65	Patient65	Female	69	167	1.67	60	21.5139	√		1	6	4	Gastric ulcer								√	6	97	93	94	94	87	87	85	108	108	108	69	67	67	82	80.6667	80.6667
66	Patient66	Male	74	152	1.52	59	25.5367	√		2	6	4	Chronic atrophic gastritis									4	91	91	92	94	79	75	75	114	112	116	78	77	78	90	88.6667	90.6667
67	Patient67	Male	82	167	1.67	58	20.7967	√		2	6	4	Gastric elevated lesion									2	94	90	94	93	75	75	75	136	132	134	86	85	85	102.667	100.667	101.333
68	Patient68	Female	75	155	1.55	61	25.3902			2	7	4	Gastric polyp	√								1	94	92	94	95	64	67	80	116	114	112	74	71	73	88	85.3333	86
69	Patient69	Male	76	167	1.67	56	20.0796			2	6	4	Chronic atrophic gastritis	√								1	93	94	95	95	69	67	67	156	146	149	100	95	87	118.667	112	107.667
70	Patient70	Female	75	159	1.59	56	22.151			2	6	5	Chronic atrophic gastritis									1	92	95	95	92	58	58	57	132	131	132	84	81	83	100	97.6667	99.3333
71	Patient71	Male	71	157	1.57	61	24.7475	√	√	2	6	4	Esophagitis		√							2	91	93	95	95	56	55	55	114	116	116	67	67	67	82.6667	83.3333	83.3333
72	Patient72	Female	65	169	1.69	66	23.1084	√	√	2	7	5.5	Gastric polyp	√	√		√					0	94	100	100	100	90	88	84	128	124	125	85	84	84	99.3333	97.3333	97.6667
73	Patient73	Female	71	158	1.58	55	22.0317		√	2	6	5	Chronic atrophic gastritis	√	√		√					0	93	93	98	98	76	78	74	125	122	124	83	81	82	97	94.6667	96
74	Patient74	Female	66	151	1.51	56	24.5603	√	√	2	7	5	Others	√	√	√	√					0	91	92	95	90	86	86	86	134	130	130	85	84	83	101.333	99.3333	98.6667
75	Patient75	Male	65	169	1.69	67	23.4586	√	√	2	6	4	Chronic atrophic gastritis									0	100	91	92	94	77	77	77	129	124	128	84	82	83	99	96	98
76	Patient76	Male	82	151	1.51	53	23.2446	√		2	6	4	Others									2	94	94	95	95	73	72	72	130	130	130	85	85	85	100	100	100
77	Patient77	Female	65	161	1.61	62	23.9188	√		1	6	4.5	Chronic non-atrophic gastritis									0	99	96	96	96	73	67	73	128	128	128	82	81	82	97.3333	96.6667	97.3333
78	Patient78	Female	67	164	1.64	57	21.1927			1	6	5	Chronic atrophic gastritis									1	99	98	99	96	86	83	86	106	106	106	63	63	63	77.3333	77.3333	77.3333
79	Patient79	Female	70	168	1.68	59	20.9042			2	6	4	Gastric polyp									2	94	96	95	96	86	85	88	127	127	127	81	81	80	96.3333	96.3333	95.6667
80	Patient80	Female	77	172	1.72	66	22.3094			2	6	4	Gastric polyp									0	93	93	94	91	59	60	60	115	115	115	74	71	73	87.6667	85.6667	87
81	Patient81	Female	66	169	1.69	67	23.4586			1	6	5	Gastric polyp	√								2	92	90	92	94	78	78	78	152	148	149	100	95	96	117.333	112.667	113.667
82	Patient82	Female	65	166	1.66	60	21.7738			1	6	4	Gastric polyp	√								2	91	100	99	98	71	71	71	124	124	124	78	78	78	93.3333	93.3333	93.3333
83	Patient83	Male	66	157	1.57	49	19.8791			1	6	4	Duodenal ulcer									1	100	95	99	98	86	87	85	115	115	115	67	67	67	83	83	83
84	Patient84	Female	66	175	1.75	68	22.2041	√		1	6	4	Gastric polyp									1	92	98	95	94	78	78	79	136	134	136	85	84	84	102	100.667	101.333
85	Patient85	Male	72	160	1.6	63	24.6094	√		2	6	4	Duodenal ulcer	√	√							2	94	90	90	94	79	79	79	132	128	130	83	81	82	99.3333	96.6667	98
86	Patient86	Male	71	174	1.74	65	21.4692	√	√	2	7.5	4	Others	√	√	√	√					1	75	95	95	94	74	74	74	134	132	132	85	84	83	101.333	100	99.3333
87	Patient87	Male	71	157	1.57	59	23.9361	√	√	2	7	5	Chronic atrophic gastritis	√		√	√					1	85	99	97	97	67	67	67	135	130	134	84	82	83	101	98	100
88	Patient88	Female	76	168	1.68	67	23.7387			2	6	4	Gastric submucosal lesion	√								2	93	94	93	95	90	90	90	134	134	134	85	85	85	101.333	101.333	101.333
89	Patient89	Female	70	150	1.5	47	20.8889			1	6	4	Chronic non-atrophic gastritis									0	90	96	98	96	78	78	78	127	127	127	82	81	82	97	96.3333	97
90	Patient90	Male	78	153	1.53	47	20.0777	√		2	6	4	Others									2	94	99	95	97	68	68	67	142	138	140	90	90	90	107.333	106	106.667
91	Patient91	Male	69	167	1.67	61	21.8724	√	√	2	6	5	Gastric polyp	√	√							2	92	90	93	95	93	87	87	130	130	130	81	81	80	97.3333	97.3333	96.6667
92	Patient92	Male	70	165	1.65	58	21.3039	√		1	7.5	4	Gastric ulcer	√	√							2	95	91	98	95	83	83	85	136	136	136	85	84	84	102	101.333	101.333
93	Patient93	Female	78	150	1.5	46	20.4444	√		2	6	4	Gastric polyp	√	√							0	96	100	97	97	84	82	82	130	130	130	85	85	85	100	100	100
94	Patient94	Female	79	170	1.7	59	20.4152	√		2	6	4	Gastric polyp	√	√							2	94	96	97	98	75	72	73	132	130	130	84	82	82	100	98	98
95	Patient95	Female	67	165	1.65	59	21.6713			2	7	4	Esophagitis	√								0	93	96	98	98	97	90	92	136	144	136	81	88	81	99.3333	106.667	99.3333
96	Patient96	Female	75	153	1.53	64	27.3399	√		2	6	4	Esophagitis	√							√	5	91	100	99	100	65	63	64	134	130	132	85	84	85	101.333	99.3333	100.667
97	Patient97	Male	73	165	1.65	55	20.202	√		2	7	5	Gastric superficial lesion	√	√							2	94	98	99	95	83	81	87	137	134	136	85	84	84	102.333	100.667	101.333
98	Patient98	Male	74	162	1.62	60	22.8624	√		2	6	4	Gastric elevated lesion	√	√							2	91	94	98	97	76	75	76	128	126	124	77	74	76	94	91.3333	92
99	Patient99	Male	80	169	1.69	61	21.3578	√		2	6	4	Gastric ulcer	√	√							0	93	98	98	96	67	67	67	130	130	130	85	85	85	100	100	100
100	Patient100	Male	68	150	1.5	52	23.1111	√	√	2	6	4	Esophagitis	√	√							2	97	98	97	96	78	79	78	112	112	112	70	70	70	84	84	84
101	Patient101	Male	83	156	1.56	57	23.4221	√		2	6	4	Gastric ulcer									1	98	97	96	97	57	56	56	133	130	131	81	80	81	98.3333	96.6667	97.6667
102	Patient102	Male	70	157	1.57	59	23.9361		√	2	6	4	Chronic non-atrophic gastritis									1	93	94	96	95	65	65	65	135	132	131	83	82	83	100.333	98.6667	99
103	Patient103	Female	66	160	1.6	56	21.875			1	6	4	Gastric elevated lesion									2	90	99	96	97	90	90	90	116	116	116	65	66	64	82	82.6667	81.3333
104	Patient104	Male	66	154	1.54	65	27.4077		√	1	6.5	4.5	Chronic non-atrophic gastritis								√	5	97	98	93	96	88	86	86	125	128	124	75	77	73	91.6667	94	90
105	Patient105	Male	68	156	1.56	53	21.7784	√		1	6	4	Others									1	91	95	96	93	67	67	67	126	124	124	78	78	76	94	93.3333	92
106	Patient106	Female	75	164	1.64	56	20.8209	√		1	6	4	Chronic atrophic gastritis	√								2	93	99	98	98	77	74	75	114	112	112	65	62	62	81.3333	78.6667	78.6667
107	Patient107	Female	77	154	1.54	55	23.1911	√		2	6	4	Chronic atrophic gastritis	√								1	80	95	96	96	76	72	74	135	132	130	83	82	83	100.333	98.6667	98.6667
108	Patient108	Male	71	160	1.6	58	22.6562	√	√	2	7.5	5.5	Chronic atrophic gastritis	√	√	√	√					2	80	96	95	91	93	94	90	114	112	112	65	66	64	81.3333	81.3333	80
109	Patient109	Male	65	170	1.7	60	20.7612	√	√	2	7	5	Chronic atrophic gastritis	√	√	√	√					2	88	96	97	97	86	85	84	105	103	105	61	61	61	75.6667	75	75.6667
110	Patient110	Female	70	172	1.72	79	26.7036	√		2	6	4	Gastric polyp			√	√					2	94	94	93	96	64	68	67	108	108	108	62	62	62	77.3333	77.3333	77.3333
111	Patient111	Female	73	156	1.56	64	26.2985			1	6	4	Gastric polyp									1	96	93	95	96	71	71	71	146	142	146	86	86	86	106	104.667	106
112	Patient112	Female	70	165	1.65	57	20.9366			1	6	4	Duodenal ulcer	√								0	100	98	96	93	61	61	61	154	150	150	90	90	86	111.333	110	107.333
113	Patient113	Male	76	150	1.5	47	20.8889	√		2	6	4	Chronic atrophic gastritis	√								1	99	94	95	96	80	80	80	137	135	135	85	81	82	102.333	99	99.6667
114	Patient114	Male	71	174	1.74	56	18.4965	√		1	6	4	Gastric polyp	√	√							2	96	97	98	99	74	74	74	132	132	132	82	81	80	98.6667	98	97.3333
115	Patient115	Male	66	166	1.66	57	20.6852	√		1	6	4	Esophagitis	√	√							2	94	98	92	96	85	80	82	124	120	123	72	70	71	89.3333	86.6667	88.3333
116	Patient116	Female	71	163	1.63	59	22.2063	√	√	2	7	5	Others	√	√	√						1	92	99	98	92	68	66	67	128	126	126	73	73	73	91.3333	90.6667	90.6667
117	Patient117	Male	76	170	1.7	62	21.4533	√		2	6	4.3	Chronic atrophic gastritis	√	√							1	94	96	95	97	76	75	77	118	116	118	67	67	67	84	83.3333	84
118	Patient118	Female	70	164	1.64	67	24.9108	√		1	6	4	Chronic atrophic gastritis	√								1	93	95	96	92	94	88	88	114	114	114	66	65	65	82	81.3333	81.3333
119	Patient119	Male	67	156	1.56	61	25.0657			1	6	4	Gastric polyp	√								4	92	93	92	94	87	87	87	117	115	115	69	67	67	85	83	83
120	Patient120	Male	65	161	1.61	56	21.6041			1	7.5	5.5	Esophagitis									2	96	94	93	94	87	83	84	129	125	126	78	77	78	95	93	94
121	Patient121	Male	66	156	1.56	51	20.9566			1	7	4	Chronic non-atrophic gastritis									2	94	94	96	95	85	85	84	116	116	116	69	67	67	84.6667	83.3333	83.3333
122	Patient122	Male	80	173	1.73	69	23.0546	√		2	6	4	Others	√								2	94	95	94	93	62	62	62	127	125	125	78	77	78	94.3333	93	93.6667
123	Patient123	Male	80	152	1.52	65	28.1337	√		2	6	5	Duodenal ulcer	√								1	90	93	94	92	69	68	69	136	130	132	84	81	83	101.333	97.3333	99.3333
124	Patient124	Female	84	150	1.5	46	20.4444	√		2	6	4	Gastric polyp									2	93	96	97	95	75	74	75	138	134	135	86	84	84	103.333	100.667	101
125	Patient125	Female	65	163	1.63	67	25.2174	√		1	6	4	Hiatal hernia	√								2	94	95	100	97	86	81	86	132	132	132	85	84	84	100.667	100	100
126	Patient126	Female	75	175	1.75	73	23.8367	√		1	7.5	5	Gastric polyp	√								2	93	95	94	96	67	67	67	128	125	125	80	81	79	96	95.6667	94.3333
127	Patient127	Female	71	154	1.54	51	21.5045	√		2	6	4	Duodenal ulcer	√	√							0	93	97	97	94	95	89	90	124	124	124	80	80	81	94.6667	94.6667	95.3333
128	Patient128	Female	70	168	1.68	65	23.03		√	2	7	5	Chronic non-atrophic gastritis	√	√							0	99	96	95	96	90	90	90	135	135	135	90	90	90	105	105	105
129	Patient129	Female	66	165	1.65	56	20.5693		√	1	6	4	Chronic atrophic gastritis		√							0	100	92	92	93	67	67	67	137	136	134	88	85	86	104.333	102	102
130	Patient130	Male	83	162	1.62	62	23.6244	√		2	7	5	Chronic atrophic gastritis		√							2	92	92	92	94	76	70	72	145	140	138	90	88	87	108.333	105.333	104
131	Patient131	Male	72	161	1.61	66	25.462	√		1	6	4	Gastric polyp								√	4	93	90	95	95	84	85	85	126	125	124	74	75	74	91.3333	91.6667	90.6667
132	Patient132	Female	66	158	1.58	53	21.2306	√		2	6	4	Gastric polyp									1	95	99	99	100	87	88	85	135	135	135	86	86	86	102.333	102.333	102.333
133	Patient133	Female	69	160	1.6	49	19.1406	√	√	2	6	4	Gastric ulcer									2	95	91	99	96	87	85	85	140	140	140	90	90	86	106.667	106.667	104
134	Patient134	Male	71	175	1.75	59	19.2653	√		1	6	4	Gastric submucosal lesion									1	94	99	99	99	76	75	77	134	130	130	85	81	82	101.333	97.3333	98
135	Patient135	Male	83	156	1.56	51	20.9566	√		1	6	4	Gastric superficial lesion									2	90	92	92	92	73	72	72	132	130	130	82	81	80	98.6667	97.3333	96.6667
136	Patient136	Male	67	164	1.64	58	21.5645			1	7	5	Chronic atrophic gastritis	√								0	92	99	99	100	78	77	77	125	122	122	72	70	71	89.6667	87.3333	88
137	Patient137	Male	75	162	1.62	62	23.6244			2	6.5	4	Gastric polyp	√								1	93	91	92	93	84	80	83	125	125	125	73	73	73	90.3333	90.3333	90.3333
138	Patient138	Female	70	169	1.69	76	26.6097			1	6	4	Chronic non-atrophic gastritis	√								0	93	93	94	94	101	92	89	116	116	116	67	67	67	83.3333	83.3333	83.3333
139	Patient139	Female	66	165	1.65	57	20.9366	√	√	2	7	5	Esophageal cancer	√	√	√	√					2	80	96	98	97	91	88	89	114	114	114	66	65	65	82	81.3333	81.3333
140	Patient140	Male	67	155	1.55	62	25.8065	√	√	2	7	5	Gastric polyp	√	√	√	√					2	88	90	93	95	100	97	96	119	115	115	69	67	67	85.6667	83	83
141	Patient141	Female	70	170	1.7	78	26.9896			1	6	4	Chronic non-atrophic gastritis									2	99	95	98	99	67	67	67	127	125	125	78	77	78	94.3333	93	93.6667
142	Patient142	Female	74	155	1.55	50	20.8117			1	7	5	Gastric ulcer									2	91	90	95	96	63	62	63	134	132	132	86	85	85	102	100.667	100.667
143	Patient143	Male	70	168	1.68	51	18.0697			2	6	4	Chronic non-atrophic gastritis									2	93	100	100	94	65	65	65	118	116	115	74	71	73	88.6667	86	87
144	Patient144	Female	81	170	1.7	57	19.7232	√		2	6	5	Chronic non-atrophic gastritis								√	6	95	96	96	96	71	70	70	155	148	147	100	95	87	118.333	112.667	107
145	Patient145	Male	65	175	1.75	85	27.7551	√		1	7	4	Duodenal ulcer									2	94	99	99	95	93	95	89	132	130	132	84	81	83	100	97.3333	99.3333
146	Patient146	Female	69	152	1.52	59	25.5367	√		1	6	4	Duodenal ulcer									2	94	100	100	99	86	80	84	110	110	110	67	67	67	81.3333	81.3333	81.3333
147	Patient147	Male	65	150	1.5	49	21.7778	√		1	6	4	Gastric ulcer	√								0	91	97	100	99	80	81	79	130	130	130	80	81	79	96.6667	97.3333	96
148	Patient148	Male	72	154	1.54	64	26.986	√	√	2	7	5	Gastric polyp	√								0	94	90	96	91	78	82	79	125	128	124	78	82	79	93.6667	97.3333	94
149	Patient149	Female	77	161	1.61	63	24.3046	√	√	2	6	4	Esophagitis	√	√	√						0	94	94	95	95	88	85	83	136	132	132	88	85	83	104	100.667	99.3333
150	Patient150	Female	84	164	1.64	63	23.4236	√		2	6	4	Chronic atrophic gastritis	√	√	√	√					2	91	90	94	95	80	80	81	130	130	130	80	80	81	96.6667	96.6667	97.3333
151	Patient151	Female	68	174	1.74	67	22.1297	√	√	2	6.5	4	Gastric polyp	√	√	√	√					1	90	99	98	98	90	90	90	150	150	150	90	90	90	110	110	110
152	Patient152	Male	69	152	1.52	49	21.2084	√		2	6	4	Gastric polyp									1	94	97	97	96	67	67	67	110	110	110	67	67	67	81.3333	81.3333	81.3333
153	Patient153	Female	76	150	1.5	67	29.7778	√		2	6	4	Others									0	92	99	99	99	90	88	87	145	142	140	90	88	87	108.333	106	104.667
154	Patient154	Male	75	155	1.55	58	24.1415	√		2	6	4	Gastric polyp									1	97	99	100	97	74	75	74	123	121	122	74	75	74	90.3333	90.3333	90
155	Patient155	Male	73	175	1.75	63	20.5714	√		2	6	4	Others								√	5	94	96	97	96	86	86	86	135	135	135	86	86	86	102.333	102.333	102.333
156	Patient156	Female	75	174	1.74	67	22.1297			2	7	5	Chronic non-atrophic gastritis									1	92	96	95	96	90	90	86	140	140	140	90	90	86	106.667	106.667	104
157	Patient157	Male	66	172	1.72	78	26.3656			2	6	4	Chronic atrophic gastritis	√								1	93	100	98	99	85	81	82	132	130	132	85	81	82	100.667	97.3333	98.6667
158	Patient158	Male	79	158	1.58	51	20.4294			2	6	4	Gastric polyp	√	√							1	92	94	93	95	82	81	80	138	138	138	88	88	88	104.667	104.667	104.667
159	Patient159	Female	65	170	1.7	68	23.5294	√		2	7.5	5.5	Gastric polyp	√	√	√	√					2	90	92	93	90	72	70	71	118	116	116	72	70	71	87.3333	85.3333	86
160	Patient160	Female	79	156	1.56	55	22.6003	√	√	2	7	5	Gastric elevated lesion	√	√	√	√					2	80	91	90	98	73	73	73	125	125	125	73	73	73	90.3333	90.3333	90.3333
161	Patient161	Female	66	164	1.64	55	20.4491	√		2	6	4.5	Gastric polyp	√	√	√	√					1	85	93	92	94	74	74	74	140	140	140	90	90	90	106.667	106.667	106.667
162	Patient162	Male	84	174	1.74	66	21.7994	√	√	2	6	4	Gastric polyp	√								1	92	95	96	95	66	65	65	123	123	123	66	65	65	85	84.3333	84.3333
163	Patient163	Female	74	172	1.72	67	22.6474	√	√	2	6	4	Chronic atrophic gastritis	√								2	90	96	98	97	69	67	67	124	124	124	69	67	67	87.3333	86	86
164	Patient164	Female	75	158	1.58	50	20.0288	√		2	6	4	Gastric polyp	√	√							0	92	92	98	97	78	77	78	132	128	130	78	77	78	96	94	95.3333
165	Patient165	Male	69	169	1.69	61	21.3578	√		1	6	5	Gastric ulcer									0	92	96	99	100	86	85	85	135	135	135	86	85	85	102.333	101.667	101.667
166	Patient166	Female	67	152	1.52	67	28.9993		√	1	6	4	Gastric polyp									1	94	98	99	99	74	71	73	120	120	120	74	71	73	89.3333	87.3333	88.6667
167	Patient167	Male	73	153	1.53	63	26.9127			2	6	4	Chronic non-atrophic gastritis								√	6	97	97	98	94	100	95	87	126	124	123	76	73	74	92.6667	90	90.3333
168	Patient168	Female	79	156	1.56	51	20.9566	√		2	6	4.6	Gastric polyp									2	92	95	96	96	84	81	83	130	127	128	84	81	83	99.3333	96.3333	98
169	Patient169	Male	66	164	1.64	59	21.9363			1	6	4	Chronic atrophic gastritis									2	93	100	98	98	67	67	67	108	108	108	67	67	67	80.6667	80.6667	80.6667
170	Patient170	Female	65	171	1.71	65	22.2291			1	6	4	Gastric submucosal lesion									0	96	94	96	97	85	84	84	119	116	118	71	70	69	87	85.3333	85.3333
171	Patient171	Male	67	151	1.51	43	18.8588			1	6	4	Gastric polyp	√								2	92	94	94	96	83	81	82	107	105	105	63	62	62	77.6667	76.3333	76.3333
172	Patient172	Female	70	165	1.65	62	22.7732		√	1	6	4	Chronic non-atrophic gastritis									1	95	93	96	99	85	84	83	137	135	135	86	84	86	103	101	102.333
173	Patient173	Male	77	152	1.52	58	25.1039			2	7	5	Chronic non-atrophic gastritis									0	98	96	97	94	84	82	83	133	133	133	85	84	84	101	100.333	100.333
174	Patient174	Female	68	171	1.71	57	19.4932		√	1	7	4	Gastric ulcer									0	91	99	99	93	85	85	85	116	116	116	69	68	68	84.6667	84	84
175	Patient175	Male	73	156	1.56	46	18.902			1	7.5	4	Hiatal hernia									0	90	98	97	97	82	81	82	118	118	118	70	70	70	86	86	86
176	Patient176	Female	67	167	1.67	72	25.8166			2	6	5	Chronic atrophic gastritis	√								0	91	98	98	92	63	63	63	130	130	130	81	80	81	97.3333	96.6667	97.3333
177	Patient177	Female	66	150	1.5	58	25.7778			2	6	4	Chronic non-atrophic gastritis	√								2	93	96	97	96	81	81	80	134	132	134	83	82	83	100	98.6667	100
178	Patient178	Female	83	172	1.72	60	20.2812	√		2	6	4	Duodenal ulcer	√								0	91	91	94	90	85	84	84	135	132	134	86	84	86	102.333	100	102
179	Patient179	Male	69	160	1.6	60	23.4375	√		2	7	5	Gastric ulcer	√	√	√	√					2	88	94	95	92	65	65	65	105	105	105	61	61	61	75.6667	75.6667	75.6667
180	Patient180	Male	69	171	1.71	62	21.2031	√	√	2	7	4.5	Gastric polyp	√	√	√	√					1	85	92	95	100	84	82	82	104	104	104	62	62	62	76	76	76
181	Patient181	Male	66	165	1.65	56	20.5693	√	√	2	6.5	5	Chronic non-atrophic gastritis	√	√	√	√					2	90	99	99	94	81	88	81	134	132	132	82	80	82	99.3333	97.3333	98.6667
182	Patient182	Female	65	153	1.53	53	22.6409			1	6	4	Gastric polyp	√	√	√	√					2	80	97	95	92	85	84	85	114	114	114	74	74	74	87.3333	87.3333	87.3333
183	Patient183	Female	68	155	1.55	57	23.7253			1	6	4	Chronic non-atrophic gastritis	√								1	96	99	92	94	59	58	60	136	136	136	87	88	87	103.333	104	103.333
184	Patient184	Male	66	168	1.68	67	23.7387			1	7	4	Gastric ulcer									2	93	92	91	91	77	74	76	114	114	114	69	68	68	84	83.3333	83.3333
185	Patient185	Male	68	159	1.59	62	24.5243	√		1	6	4	Gastric polyp									1	94	92	95	90	70	70	70	117	117	117	69	69	69	85	85	85
186	Patient186	Male	66	154	1.54	47	19.8178	√	√	2	6	4	Chronic atrophic gastritis	√								2	92	98	90	94	80	78	79	136	136	136	84	83	82	101.333	100.667	100
187	Patient187	Male	70	168	1.68	66	23.3844			1	6	4	Chronic non-atrophic gastritis	√								0	100	93	93	92	79	78	79	128	128	128	78	78	78	94.6667	94.6667	94.6667
188	Patient188	Female	65	150	1.5	59	26.2222			1	6	4	Duodenal ulcer	√	√						√	6	90	94	94	93	86	82	85	116	116	116	73	72	72	87.3333	86.6667	86.6667
189	Patient189	Female	67	158	1.58	53	21.2306			1	6	4	Gastric polyp	√	√							2	99	98	100	99	81	80	81	135	135	135	84	84	84	101	101	101
190	Patient190	Male	65	174	1.74	62	20.4783		√	1	6	4.5	Duodenal ulcer	√	√							1	94	99	98	94	70	70	70	129	129	129	83	82	83	98.3333	97.6667	98.3333
191	Patient191	Male	80	174	1.74	65	21.4692	√		2	6	4	Esophageal and gastric varices	√	√							2	95	91	96	95	87	88	86	132	132	132	84	81	82	100	98	98.6667
192	Patient192	Female	68	153	1.53	48	20.5049	√		1	6	4	Chronic non-atrophic gastritis									1	94	97	97	98	61	60	61	123	123	123	77	75	76	92.3333	91	91.6667
193	Patient193	Male	70	154	1.54	55	23.1911			1	6	4	Gastric elevated lesion									1	100	96	94	97	64	63	64	129	129	129	84	82	82	99	97.6667	97.6667
194	Patient194	Female	65	175	1.75	64	20.898		√	2	6	4	Gastric polyp									1	94	92	97	97	70	70	70	123	126	123	81	88	81	95	100.667	95
195	Patient195	Female	70	160	1.6	67	26.1719			2	6	4	Others									2	96	92	93	94	83	82	81	131	131	131	85	84	85	100.333	99.6667	100.333
196	Patient196	Male	81	165	1.65	74	27.1809	√		2	6	4	Chronic atrophic gastritis	√								2	92	95	94	91	86	84	85	139	135	136	92	90	92	107.667	105	106.667
197	Patient197	Female	65	168	1.68	65	23.03	√	√	2	6	4	Chronic atrophic gastritis	√								2	92	90	95	94	65	65	64	123	123	123	77	74	76	92.3333	90.3333	91.6667
198	Patient198	Male	70	152	1.52	54	23.3726			1	6	4	Chronic non-atrophic gastritis									0	91	99	92	95	70	70	70	125	125	125	70	70	70	88.3333	88.3333	88.3333
199	Patient199	Male	68	166	1.66	60	21.7738			1	6	4	Esophagitis									0	90	99	94	94	64	63	64	145	140	140	90	90	90	108.333	106.667	106.667
200	Patient200	Male	79	166	1.66	61	22.1367			2	6	4	Chronic atrophic gastritis	√								1	90	99	99	99	74	73	73	130	130	130	79	78	79	96	95.3333	96
201	Patient201	Female	80	162	1.62	54	20.5761		√	2	7.5	5	Chronic atrophic gastritis				√					0	92	89	94	92	63	62	62	137	135	137	86	82	85	103	99.6667	102.333
202	Patient202	Female	69	165	1.65	64	23.5078			1	7	5	Gastric polyp				√					2	93	98	99	99	84	84	84	132	132	132	81	80	81	98	97.3333	98
203	Patient203	Female	68	157	1.57	50	20.2848			1	6	4	Others	√								2	96	99	99	99	70	70	70	125	125	125	70	70	70	88.3333	88.3333	88.3333
204	Patient204	Male	69	150	1.5	49	21.7778			1	6	4	Chronic atrophic gastritis	√								0	94	99	98	98	58	57	58	139	136	139	87	88	86	104.333	104	103.667
205	Patient205	Female	69	172	1.72	81	27.3797	√		1	6.3	4	Gastric polyp									2	91	96	94	92	65	65	65	115	115	115	61	60	61	79	78.3333	79
206	Patient206	Female	68	152	1.52	51	22.0741	√		1	6	4	Gastric polyp								√	6	90	99	99	99	67	64	65	117	117	117	64	63	64	81.6667	81	81.6667
207	Patient207	Male	68	155	1.55	64	26.6389	√		1	6	4	Chronic non-atrophic gastritis	√	√							2	99	99	98	98	70	70	70	124	124	124	70	70	70	88	88	88
208	Patient208	Male	72	172	1.72	67	22.6474	√	√	2	6.2	4	Gastric cancer	√	√							1	93	98	98	98	64	62	63	132	132	132	83	82	81	99.3333	98.6667	98
209	Patient209	Female	67	150	1.5	60	26.6667	√		1	7	4	Duodenal ulcer	√	√							2	91	99	99	99	64	64	64	137	137	137	86	84	85	103	101.667	102.333
210	Patient210	Female	77	157	1.57	63	25.5588	√		1	7	5	Gastric cancer	√	√							0	90	99	98	98	74	72	72	118	118	118	65	65	64	82.6667	82.6667	82
211	Patient211	Male	71	157	1.57	48	19.4734	√		2	6	4	Gastric ulcer	√								1	92	90	95	90	71	70	70	124	124	124	80	80	80	94.6667	94.6667	94.6667
212	Patient212	Female	67	150	1.5	48	21.3333	√	√	2	6	4	Chronic atrophic gastritis									2	96	99	99	99	66	64	64	116	116	116	64	63	64	81.3333	80.6667	81.3333
213	Patient213	Female	72	152	1.52	61	26.4024	√		2	6	5	Gastric ulcer									4	94	99	98	98	62	60	61	123	123	123	74	73	73	90.3333	89.6667	89.6667
214	Patient214	Female	77	170	1.7	74	25.6055	√		2	6	4	Gastric polyp									1	91	98	98	98	73	72	72	132	130	132	84	82	82	100	98	98.6667
215	Patient215	Female	87	168	1.68	57	20.1956	√		2	6	4	Duodenal ulcer									1	90	90	95	95	70	70	70	128	128	128	81	88	81	96.6667	101.333	96.6667
216	Patient216	Female	80	158	1.58	65	26.0375	√		2	6	4	Hiatal hernia									2	99	94	95	95	76	76	76	136	136	136	85	84	85	102	101.333	102
217	Patient217	Male	79	151	1.51	57	24.9989	√		2	7	4	Esophageal cancer	√	√							0	91	93	94	92	71	70	69	142	140	142	93	90	92	109.333	106.667	108.667
218	Patient218	Male	72	175	1.75	81	26.449	√	√	2	6	4.5	Duodenal ulcer	√	√							2	94	98	98	98	63	62	62	123	123	123	77	74	76	92.3333	90.3333	91.6667
219	Patient219	Male	71	162	1.62	60	22.8624			1	7	4	Gastric ulcer		√							0	92	99	99	99	86	84	86	130	130	130	80	80	80	96.6667	96.6667	96.6667
220	Patient220	Male	74	155	1.55	58	24.1415		√	1	6	5	Chronic atrophic gastritis		√		√					1	93	99	98	98	85	84	84	125	125	125	80	78	79	95	93.6667	94.3333
221	Patient221	Female	66	153	1.53	63	26.9127		√	1	7.5	5.5	Gastric superficial lesion	√	√		√					1	98	98	98	98	69	68	68	127	127	127	79	78	79	95	94.3333	95
222	Patient222	Male	66	175	1.75	64	20.898			1	6	4	Gastric polyp									2	95	99	99	99	74	74	74	136	132	134	86	82	85	102.667	98.6667	101.333
223	Patient223	Female	68	161	1.61	67	25.8478		√	2	6	4	Others									2	100	99	98	98	81	80	81	132	132	132	81	80	81	98	97.3333	98
224	Patient224	Male	79	173	1.73	62	20.7157	√		2	6	4	Chronic atrophic gastritis									2	93	98	98	98	83	82	83	124	124	124	70	70	70	88	88	88
225	Patient225	Female	72	166	1.66	55	19.9594	√		1	6	4	Esophageal and gastric varices									2	94	99	99	99	65	66	64	133	130	128	69	68	69	90.3333	88.6667	88.6667
226	Patient226	Female	66	166	1.66	63	22.8625	√		1	6	4	Esophageal and gastric varices						√			2	85	99	98	98	61	61	61	145	140	142	87	83	85	106.333	102	104
227	Patient227	Male	76	164	1.64	63	23.4236	√		2	6	4	Gastric superficial lesion									1	97	98	98	98	62	62	62	151	146	145	89	87	89	109.667	106.667	107.667
228	Patient228	Female	66	172	1.72	75	25.3515	√		1	6	4	Gastric superficial lesion	√								2	92	99	99	99	65	62	62	128	124	124	67	64	64	87.3333	84	84
229	Patient229	Male	68	159	1.59	64	25.3155	√		1	6	5	Chronic non-atrophic gastritis		√							2	93	99	98	98	74	74	74	118	116	116	73	74	73	88	88	87.3333
230	Patient230	Female	67	160	1.6	61	23.8281			2	7	4	Gastric polyp		√							1	93	98	98	98	87	88	87	115	114	114	68	67	68	83.6667	82.6667	83.3333
231	Patient231	Male	72	150	1.5	45	20		√	2	7	5	Gastric ulcer		√							2	94	99	99	99	69	68	68	132	131	132	71	70	70	91.3333	90.3333	90.6667
232	Patient232	Male	66	166	1.66	61	22.1367		√	1	6	4	Chronic atrophic gastritis									1	94	99	98	98	84	81	82	146	141	142	94	92	92	111.333	108.333	108.667
233	Patient233	Male	70	158	1.58	54	21.6311			1	6	4	Others									1	93	100	100	100	84	83	82	130	130	130	86	86	86	100.667	100.667	100.667
234	Patient234	Female	68	167	1.67	48	17.2111			2	6	4	Gastric polyp									2	100	98	98	98	65	64	64	102	102	102	64	64	64	76.6667	76.6667	76.6667
235	Patient235	Male	83	174	1.74	54	17.8359			2	7.3	4.8	Hiatal hernia									0	92	97	96	95	73	72	72	108	104	106	65	64	64	79.3333	77.3333	78
236	Patient236	Female	74	158	1.58	52	20.83	√		2	6	4	Gastric polyp	√								0	90	98	100	99	70	70	70	123	121	122	67	65	67	85.6667	83.6667	85.3333
237	Patient237	Female	74	155	1.55	60	24.974	√		2	6	4	Gastric polyp									2	93	98	99	97	83	82	83	119	118	116	75	74	76	89.6667	88.6667	89.3333
238	Patient238	Female	79	163	1.63	50	18.8189	√	√	2	6	4	Gastric polyp									0	92	95	98	98	73	71	72	131	130	132	67	65	67	88.3333	86.6667	88.6667
239	Patient239	Male	78	166	1.66	67	24.3141	√		2	6	4	Gastric cancer									4	90	99	90	98	77	75	76	130	130	130	65	64	66	86.6667	86	87.3333
240	Patient240	Female	65	162	1.62	51	19.433			2	7.5	4.5	Esophageal and gastric varices									2	100	99	98	98	89	83	86	136	134	135	88	82	85	104	99.3333	101.667
241	Patient241	Male	77	158	1.58	65	26.0375	√	√	2	6	4	Gastric polyp									0	93	93	93	94	72	71	72	143	142	142	90	83	85	107.667	102.667	104
242	Patient242	Female	84	166	1.66	57	20.6852	√		2	7	5	Chronic non-atrophic gastritis									0	93	95	94	96	74	73	74	136	136	136	88	88	88	104	104	104
243	Patient243	Female	77	158	1.58	51	20.4294	√		2	6	4	Gastric ulcer									2	98	99	98	98	77	75	75	138	136	136	74	72	71	95.3333	93.3333	92.6667
244	Patient244	Male	67	154	1.54	66	27.8293	√		1	6	4	Esophagitis		√							1	94	100	100	100	83	84	83	147	144	146	88	86	90	107.667	105.333	108.667
245	Patient245	Male	71	175	1.75	76	24.8163	√		1	6	4	Gastric polyp									4	99	98	98	98	70	70	70	127	128	126	73	76	72	91	93.3333	90
246	Patient246	Male	75	170	1.7	56	19.3772			2	6	4	Chronic atrophic gastritis									2	93	94	95	95	74	73	72	141	143	140	84	83	85	103	103	103.333
247	Patient247	Female	72	164	1.64	62	23.0518			2	6	4	Gastric polyp									0	92	99	98	98	69	68	68	134	133	134	87	86	86	102.667	101.667	102
248	Patient248	Female	68	162	1.62	57	21.7193		√	1	6	4	Chronic atrophic gastritis									2	90	98	98	98	84	83	84	136	132	132	72	74	68	93.3333	93.3333	89.3333
249	Patient249	Female	77	163	1.63	54	20.3244			2	6	4	Gastric ulcer									1	93	94	95	95	58	58	58	135	135	135	90	90	90	105	105	105
250	Patient250	Female	66	169	1.69	61	21.3578			1	6	4	Gastric polyp									0	90	99	98	98	62	62	62	128	126	124	74	72	70	92	90	88
251	Patient251	Female	73	159	1.59	56	22.151		√	2	6	4	Gastric ulcer									2	98	92	91	90	75	73	73	134	132	132	78	76	78	96.6667	94.6667	96
252	Patient252	Female	75	161	1.61	52	20.061			2	6	4	Gastric polyp									2	94	92	93	94	69	68	68	130	124	126	78	80	78	95.3333	94.6667	94
253	Patient253	Male	70	161	1.61	64	24.6904			1	6	4	Gastric ulcer									2	94	94	97	94	83	81	85	142	138	139	95	90	92	110.667	106	107.667
254	Patient254	Female	68	164	1.64	62	23.0518			1	6	5	Gastric polyp									1	94	92	95	90	70	70	70	142	141	146	87	81	94	105.333	101	111.333
255	Patient255	Male	68	165	1.65	64	23.5078			1	6	4	Gastric polyp	√								0	92	99	98	98	84	83	84	134	132	133	67	68	68	89.3333	89.3333	89.6667
256	Patient256	Female	84	162	1.62	62	23.6244	√		2	6	4.4	Gastric elevated lesion									2	96	92	94	94	61	62	61	134	132	132	89	87	89	104	102	103.333
257	Patient257	Male	71	162	1.62	53	20.1951	√		2	6.4	4	Chronic atrophic gastritis									1	93	99	99	99	73	73	73	112	112	112	64	65	64	80	80.6667	80
258	Patient258	Female	68	168	1.68	66	23.3844	√		1	6	4	Gastric polyp								√	5	94	99	98	98	89	86	89	115	115	114	67	68	68	83	83.6667	83.3333
259	Patient259	Male	70	161	1.61	54	20.8325	√		1	6.8	4	Chronic atrophic gastritis									0	91	100	100	100	81	80	80	120	118	119	62	61	62	81.3333	80	81
260	Patient260	Female	65	165	1.65	63	23.1405			2	6	4	Gastric polyp									1	94	98	98	98	68	69	68	127	124	126	64	65	64	85	84.6667	84.6667
261	Patient261	Male	79	161	1.61	65	25.0762	√		2	6	4	Gastric superficial lesion									1	92	92	93	93	72	71	71	130	127	128	75	76	76	93.3333	93	93.3333
262	Patient262	Male	72	153	1.53	45	19.2234	√	√	2	6	4.5	Chronic non-atrophic gastritis	√	√	√	√					2	90	99	98	98	60	63	62	126	124	125	78	72	75	94	89.3333	91.6667
263	Patient263	Female	67	164	1.64	57	21.1927	√		2	6	5	Gastric polyp		√							1	94	98	98	98	70	70	70	119	116	124	69	74	70	85.6667	88	88
264	Patient264	Male	72	159	1.59	56	22.151	√		2	6	4	Others									2	92	99	99	99	63	63	64	142	137	139	86	81	83	104.667	99.6667	101.667
265	Patient265	Male	67	161	1.61	57	21.9899		√	1	6	4	Chronic non-atrophic gastritis									2	100	99	98	98	68	69	66	132	132	132	83	85	84	99.3333	100.667	100
266	Patient266	Male	67	159	1.59	58	22.9421			1	6	4	Chronic non-atrophic gastritis									2	91	100	100	100	72	73	72	125	123	124	68	64	63	87	83.6667	83.3333
267	Patient267	Female	75	161	1.61	69	26.6193	√		2	6	4	Chronic non-atrophic gastritis									0	92	98	98	98	83	83	83	134	132	133	84	78	80	100.667	96	97.6667
268	Patient268	Male	68	157	1.57	51	20.6905	√		1	7	4	Duodenal ulcer									2	93	100	100	90	79	78	79	153	150	148	89	88	89	110.333	108.667	108.667
269	Patient269	Male	66	173	1.73	76	25.3934			1	6	4	Esophageal cancer									2	94	99	98	98	81	83	81	124	120	122	65	67	65	84.6667	84.6667	84
270	Patient270	Male	69	151	1.51	55	24.1217	√		2	6	4	Gastric elevated lesion									1	91	98	98	98	67	68	68	132	134	130	73	71	72	92.6667	92	91.3333
271	Patient271	Female	74	150	1.5	57	25.3333		√	2	7	5	Gastric ulcer	√	√		√					2	90	93	94	95	70	70	70	125	124	124	68	66	67	87	85.3333	86
272	Patient272	Male	79	171	1.71	64	21.8871	√	√	2	7	4.5	Esophageal cancer	√	√	√	√					1	90	95	94	95	81	80	95	128	127	126	71	72	72	90	90.3333	90
273	Patient273	Male	67	170	1.7	68	23.5294	√	√	2	6.5	4	Esophageal and gastric varices	√	√				√			9	80	100	100	100	84	83	84	134	132	130	75	74	74	94.6667	93.3333	92.6667
274	Patient274	Female	66	168	1.68	62	21.9671			2	6	4	Gastric polyp	√	√							0	93	98	98	98	61	62	61	136	132	135	78	76	77	97.3333	94.6667	96.3333
275	Patient275	Male	71	163	1.63	76	28.6048			2	6.9	4	Duodenal ulcer	√	√							2	91	92	95	90	73	73	73	114	112	114	66	65	66	82	80.6667	82
276	Patient276	Female	72	164	1.64	67	24.9108			2	6	4	Gastric elevated lesion		√							1	94	99	98	98	89	86	89	116	116	116	64	64	64	81.3333	81.3333	81.3333
277	Patient277	Male	73	170	1.7	47	16.263			2	7.9	4	Chronic non-atrophic gastritis		√							2	93	98	98	98	81	80	80	109	110	110	67	68	68	81	82	82
278	Patient278	Female	71	163	1.63	72	27.0993			2	6	4	Chronic non-atrophic gastritis	√								1	92	99	99	99	68	69	68	132	128	130	62	61	62	85.3333	83.3333	84.6667
279	Patient279	Male	68	169	1.69	67	23.4586	√		1	6	4	Gastric polyp	√								2	100	99	98	98	72	71	71	136	132	134	71	70	71	92.6667	90.6667	92
280	Patient280	Female	69	165	1.65	65	23.8751	√		1	6	4	Gastric elevated lesion	√								1	92	100	100	100	60	63	62	135	134	135	81	80	82	99	98	99.6667
281	Patient281	Female	68	171	1.71	79	27.0169			2	6	4	Chronic atrophic gastritis									2	91	98	98	98	70	70	70	132	131	132	78	72	75	96	91.6667	94
282	Patient282	Male	66	150	1.5	60	26.6667			1	6	4.2	Chronic non-atrophic gastritis									2	99	98	99	99	63	63	64	138	136	138	76	83	84	96.6667	100.667	102
283	Patient283	Female	65	150	1.5	60	26.6667			1	6	4	Chronic atrophic gastritis									1	93	97	94	96	68	69	66	134	132	133	86	87	86	102	102	101.667
284	Patient284	Male	71	164	1.64	55	20.4491			2	6	4.3	Chronic non-atrophic gastritis									1	92	99	97	96	72	73	72	128	127	128	76	73	76	93.3333	91	93.3333
285	Patient285	Female	76	156	1.56	57	23.4221	√	√	2	6	4	Esophageal cancer									1	97	95	92	97	83	83	83	130	126	128	87	80	83	101.333	95.3333	98
286	Patient286	Male	66	172	1.72	78	26.3656	√		2	6	5.2	Duodenal ulcer								√	6	90	98	98	99	79	78	79	133	128	129	85	81	84	101	96.6667	99
287	Patient287	Male	73	156	1.56	49	20.1348	√		2	6	4	Gastric superficial lesion									1	98	91	91	91	76	72	74	115	112	114	68	66	67	83.6667	81.3333	82.6667
288	Patient288	Female	66	165	1.65	61	22.4059	√		1	6.3	4	Duodenal ulcer									2	92	96	96	98	73	73	74	112	116	116	71	72	72	84.6667	86.6667	86.6667
289	Patient289	Male	65	151	1.51	45	19.736			1	6	4	Others									1	92	97	96	91	68	66	67	144	142	141	91	90	88	108.667	107.333	105.667
290	Patient290	Male	66	150	1.5	60	26.6667		√	2	6	4	Chronic non-atrophic gastritis									2	93	96	99	97	74	70	72	138	136	136	83	80	84	101.333	98.6667	101.333
291	Patient291	Male	81	154	1.54	49	20.6612	√		2	6	4	Chronic atrophic gastritis									2	90	92	93	94	68	63	65	147	146	144	84	83	84	105	104	104
292	Patient292	Male	65	162	1.62	54	20.5761	√		2	7	4.6	Gastric polyp	√	√							1	93	96	98	97	78	72	74	124	122	124	71	72	72	88.6667	88.6667	89.3333
293	Patient293	Male	74	160	1.6	69	26.9531	√	√	2	6	4	Gastric polyp	√	√							2	100	95	95	97	86	85	86	129	125	124	75	74	74	93	91	90.6667
294	Patient294	Female	73	159	1.59	52	20.5688	√		2	6	4	Gastric polyp	√								2	91	92	97	95	81	81	81	136	134	132	78	76	77	97.3333	95.3333	95.3333
295	Patient295	Male	86	175	1.75	70	22.8571	√		2	6	4	Gastric cancer	√								1	95	92	99	97	78	72	75	132	132	132	90	88	86	104	102.667	101.333
296	Patient296	Male	82	175	1.75	69	22.5306	√		2	6	5	Chronic atrophic gastritis	√								1	99	91	94	93	84	82	85	131	131	132	64	64	64	86.3333	86.3333	86.6667
297	Patient297	Female	74	163	1.63	69	25.9701			2	6	4	Hiatal hernia	√								2	91	91	94	95	68	67	68	145	141	142	88	85	85	107	103.667	104
298	Patient298	Male	69	159	1.59	55	21.7555			2	7.9	5	Others	√	√							0	92	98	98	98	78	76	78	126	124	125	63	62	61	84	82.6667	82.3333
299	Patient299	Female	70	161	1.61	47	18.132		√	2	7.2	5.2	Gastric polyp	√	√		√					1	90	99	99	98	84	80	81	118	116	118	58	57	57	78	76.6667	77.3333
300	Patient300	Male	74	168	1.68	59	20.9042			2	6	4	Chronic atrophic gastritis									1	90	95	96	96	75	76	75	135	132	132	68	68	68	90.3333	89.3333	89.3333
301	Patient301	Female	71	160	1.6	60	23.4375		√	2	6	4	Chronic atrophic gastritis									1	93	99	99	99	85	86	83	132	128	130	76	76	76	94.6667	93.3333	94
302	Patient302	Male	82	161	1.61	52	20.061	√		2	6	4	Gastric polyp									1	94	93	92	90	73	70	71	126	126	126	73	73	73	90.6667	90.6667	90.6667
303	Patient303	Female	67	152	1.52	65	28.1337	√		1	7.8	4	Others									0	99	100	100	100	86	84	85	136	138	132	85	81	84	102	100	100
304	Patient304	Female	70	166	1.66	55	19.9594	√		1	6	4	Chronic atrophic gastritis									2	96	94	96	95	72	68	71	133	132	132	65	65	65	87.6667	87.3333	87.3333
305	Patient305	Female	70	170	1.7	69	23.8754	√		2	6.1	4	Gastric polyp									2	93	99	98	98	70	73	72	145	142	141	74	75	75	97.6667	97.3333	97
306	Patient306	Male	70	155	1.55	57	23.7253		√	2	6	4	Gastric polyp									1	95	98	98	98	65	61	65	121	120	120	65	65	65	83.6667	83.3333	83.3333
307	Patient307	Female	73	159	1.59	52	20.5688			2	6	4	Gastric polyp									2	99	99	99	99	74	72	73	108	104	108	58	57	58	74.6667	72.6667	74.6667
308	Patient308	Male	77	171	1.71	86	29.4108			2	7	5.2	Chronic non-atrophic gastritis	√								1	90	99	98	98	62	56	57	128	124	124	80	78	80	96	93.3333	94.6667
309	Patient309	Male	70	152	1.52	67	28.9993		√	2	6	4	Gastric polyp	√	√							2	93	95	96	96	86	85	86	96	96	96	62	62	62	73.3333	73.3333	73.3333
310	Patient310	Female	76	157	1.57	54	21.9076		√	2	7	5.8	Chronic non-atrophic gastritis		√							2	94	94	95	94	86	83	82	127	125	126	73	72	72	91	89.6667	90
311	Patient311	Female	78	152	1.52	58	25.1039	√		2	6	4	Gastric superficial lesion									0	94	90	94	93	84	84	87	124	122	121	74	76	74	90.6667	91.3333	89.6667
312	Patient312	Male	67	167	1.67	77	27.6095	√		1	6.4	4	Chronic atrophic gastritis									1	96	98	98	98	93	90	86	126	123	124	78	74	76	94	90.3333	92
313	Patient313	Male	70	159	1.59	49	19.3821	√		1	6	4	Hiatal hernia									0	92	99	99	99	87	80	84	148	145	144	87	87	86	107.333	106.333	105.333
314	Patient314	Male	80	175	1.75	67	21.8776	√		2	6	4	Others									1	91	94	93	92	73	65	66	124	123	124	67	68	67	86	86.3333	86
315	Patient315	Female	70	161	1.61	75	28.9341			1	6.8	4	Chronic atrophic gastritis									1	94	98	98	98	67	65	66	136	132	132	74	73	75	94.6667	92.6667	94
316	Patient316	Female	66	159	1.59	65	25.711			1	6	4	Gastric ulcer									2	91	94	99	91	84	85	86	133	132	132	78	74	76	96.3333	93.3333	94.6667
317	Patient317	Female	78	159	1.59	57	22.5466	√		2	6	4.2	Gastric polyp		√							1	92	96	95	98	67	64	64	136	131	130	68	66	63	90.6667	87.6667	85.3333
318	Patient318	Male	74	157	1.57	60	24.3418	√		2	6.5	4	Gastric polyp									0	93	97	98	98	78	83	79	134	132	132	88	85	80	103.333	100.667	97.3333
319	Patient319	Male	70	155	1.55	65	27.0552	√		2	6	4	Gastric polyp									2	92	98	98	98	83	78	80	130	132	128	78	74	76	95.3333	93.3333	93.3333
320	Patient320	Male	66	175	1.75	84	27.4286	√		1	6	4	Chronic atrophic gastritis									2	98	99	99	99	76	75	78	128	126	126	87	87	86	100.667	100	99.3333
321	Patient321	Male	68	151	1.51	47	20.6131			1	6	4	Chronic non-atrophic gastritis									2	94	99	98	98	68	65	65	131	128	128	84	81	82	99.6667	96.6667	97.3333
322	Patient322	Male	71	173	1.73	82	27.3982			2	6	4	Esophageal cancer									1	94	100	100	100	82	79	80	126	124	125	63	62	61	84	82.6667	82.3333
323	Patient323	Female	70	174	1.74	77	25.4327		√	2	6	4.4	Chronic atrophic gastritis									1	93	96	97	97	77	80	84	118	118	118	82	82	82	94	94	94
324	Patient324	Female	69	172	1.72	68	22.9854			1	6.5	4	Gastric polyp									0	96	99	98	98	91	87	90	115	114	115	68	68	68	83.6667	83.3333	83.6667
325	Patient325	Male	71	152	1.52	50	21.6413			1	6	4	Duodenal ulcer									1	94	98	98	98	73	68	71	133	132	133	76	76	76	95	94.6667	95
326	Patient326	Female	65	168	1.68	59	20.9042			2	6	5	Chronic atrophic gastritis									0	100	99	99	99	58	57	58	126	126	126	73	73	73	90.6667	90.6667	90.6667
327	Patient327	Female	73	161	1.61	64	24.6904			2	6	4	Gastric polyp									1	100	96	96	96	67	65	67	120	120	120	64	62	63	82.6667	81.3333	82
328	Patient328	Female	68	153	1.53	58	24.7768			1	6	5	Others									1	93	100	100	100	91	88	90	127	125	125	64	64	64	85	84.3333	84.3333
329	Patient329	Male	65	158	1.58	61	24.4352			1	7	4	Chronic atrophic gastritis									2	92	99	97	99	82	80	81	136	136	136	75	75	75	95.3333	95.3333	95.3333
330	Patient330	Female	67	154	1.54	54	22.7694			1	6	4	Chronic atrophic gastritis									2	99	99	98	98	62	61	62	94	94	94	60	60	60	71.3333	71.3333	71.3333
331	Patient331	Female	65	164	1.64	60	22.3081			1	6	4	Gastric polyp									1	93	98	98	98	86	85	80	136	134	134	85	84	82	102	100.667	99.3333
332	Patient332	Female	65	154	1.54	63	26.5643		√	1	6.9	5	Others	√	√		√					2	91	99	99	99	101	91	90	132	132	132	73	71	72	92.6667	91.3333	92
333	Patient333	Female	68	162	1.62	52	19.8141	√		1	7	5	Chronic atrophic gastritis	√	√		√		√			1	80	99	98	98	87	76	78	138	135	136	84	82	82	102	99.6667	100
334	Patient334	Female	73	173	1.73	62	20.7157	√		2	6.5	5.2	Chronic atrophic gastritis	√	√		√					2	92	95	95	96	69	68	69	123	122	122	78	76	76	93	91.3333	91.3333
335	Patient335	Male	69	153	1.53	66	28.1943	√	√	2	6	5	Chronic non-atrophic gastritis	√	√							2	94	98	99	98	87	83	85	115	114	115	69	68	68	84.3333	83.3333	83.6667
336	Patient336	Female	71	174	1.74	64	21.1389	√		2	7	4	Gastric submucosal lesion									1	100	96	97	98	89	87	89	104	102	102	66	64	62	78.6667	76.6667	75.3333
337	Patient337	Female	68	159	1.59	60	23.7332			1	6	4	Gastric elevated lesion									1	94	98	98	98	88	86	87	112	114	114	63	62	61	79.3333	79.3333	78.6667
338	Patient338	Male	67	161	1.61	56	21.6041	√		1	6	4.2	Chronic atrophic gastritis	√	√							1	98	99	99	99	73	74	73	125	124	126	76	76	76	92.3333	92	92.6667
339	Patient339	Female	69	166	1.66	62	22.4996	√		2	6	4.4	Gastric polyp	√	√							1	92	99	98	98	68	67	68	122	122	122	73	73	73	89.3333	89.3333	89.3333
340	Patient340	Male	77	162	1.62	73	27.8159	√		2	6.4	4	Chronic non-atrophic gastritis		√							2	99	95	95	95	71	70	70	129	126	128	86	84	84	100.333	98	98.6667
341	Patient341	Male	71	175	1.75	67	21.8776	√	√	2	6	5	Gastric polyp		√							1	92	99	99	99	88	82	83	126	124	124	73	73	73	90.6667	90	90
342	Patient342	Female	69	172	1.72	65	21.9713			1	6.1	4	Gastric cancer									1	99	92	94	96	86	85	80	102	102	102	64	64	64	76.6667	76.6667	76.6667
343	Patient343	Female	66	160	1.6	71	27.7344			1	6	4	Chronic non-atrophic gastritis									1	95	99	98	98	90	87	84	126	124	124	77	77	77	93.3333	92.6667	92.6667
344	Patient344	Female	72	151	1.51	45	19.736	√		2	6	4	Gastric submucosal lesion									1	94	96	96	96	87	82	80	139	138	139	83	82	81	101.667	100.667	100.333
345	Patient345	Male	71	150	1.5	49	21.7778	√		2	6.5	4	Others									1	97	95	95	95	86	94	92	158	154	152	95	92	92	116	112.667	112
346	Patient346	Female	69	153	1.53	56	23.9224	√	√	2	6	4	Hiatal hernia									2	94	99	98	98	85	85	82	123	120	120	58	57	58	79.6667	78	78.6667
347	Patient347	Female	76	165	1.65	64	23.5078	√		2	6	4.5	Chronic atrophic gastritis									2	91	96	96	96	98	81	95	112	114	111	64	67	65	80	82.6667	80.3333
348	Patient348	Male	80	155	1.55	65	27.0552	√		2	7	4	Gastric ulcer	√								0	98	95	95	90	91	85	87	132	135	134	74	75	75	93.3333	95	94.6667
349	Patient349	Male	75	169	1.69	65	22.7583	√		2	6	4.5	Esophageal and gastric varices	√								2	91	93	94	91	88	82	85	126	124	124	73	72	72	90.6667	89.3333	89.3333
350	Patient350	Male	79	157	1.57	64	25.9645	√		2	6	4	Others									2	93	90	96	95	71	70	71	143	142	140	88	85	80	106.333	104	100
351	Patient351	Female	68	165	1.65	71	26.079	√		2	6.2	4	Hiatal hernia									2	99	90	96	97	101	93	96	128	126	126	78	74	76	94.6667	91.3333	92.6667
352	Patient352	Male	72	155	1.55	54	22.4766	√		2	6	4	Gastric elevated lesion									2	100	97	96	97	95	82	80	110	110	110	68	68	68	82	82	82
353	Patient353	Female	68	174	1.74	55	18.1662	√		2	6	4	Chronic atrophic gastritis									1	93	96	99	98	88	86	90	112	112	112	67	68	67	82	82.6667	82
354	Patient354	Female	76	165	1.65	58	21.3039	√		2	6	4.5	Chronic atrophic gastritis	√	√							0	90	94	94	93	86	80	98	120	120	122	74	73	75	89.3333	88.6667	90.6667
355	Patient355	Female	71	174	1.74	76	25.1024	√	√	2	6	4	Gastric polyp	√	√	√	√					2	88	95	97	97	84	83	85	129	126	28	78	74	76	95	91.3333	60
356	Patient356	Female	67	166	1.66	77	27.9431		√	1	6	4	Gastric polyp	√								1	91	98	98	98	87	86	86	116	116	116	68	66	63	84	82.6667	80.6667
357	Patient357	Female	66	171	1.71	65	22.2291			1	6	4	Chronic atrophic gastritis									1	92	93	94	94	86	83	84	105	105	105	64	64	64	77.6667	77.6667	77.6667
358	Patient358	Female	67	152	1.52	66	28.5665			2	6	4	Others									1	94	90	92	93	83	79	84	129	124	130	76	75	78	93.6667	91.3333	95.3333
359	Patient359	Female	75	159	1.59	47	18.591	√		2	6	4	Gastric polyp	√								2	91	93	95	94	74	72	70	116	115	116	65	66	67	82	82.3333	83.3333
360	Patient360	Female	76	159	1.59	56	22.151	√	√	2	6	4	Chronic atrophic gastritis	√								1	90	96	96	94	78	74	75	126	124	126	68	68	68	87.3333	86.6667	87.3333
361	Patient361	Female	67	159	1.59	67	26.5021			1	6	4.1	Chronic atrophic gastritis	√								2	92	99	99	99	87	86	84	132	132	132	77	78	76	95.3333	96	94.6667
362	Patient362	Female	68	169	1.69	59	20.6575	√	√	1	6.6	4.6	Duodenal ulcer		√	√	√					1	94	97	98	100	68	64	63	138	136	137	86	84	85	103.333	101.333	102.333
363	Patient363	Male	69	151	1.51	67	29.3847			2	6	4	Chronic atrophic gastritis									2	95	99	98	98	87	81	94	109	104	108	64	64	64	79	77.3333	78.6667
364	Patient364	Female	70	159	1.59	63	24.9199			2	6	4	Chronic atrophic gastritis									0	99	97	97	97	96	89	87	102	102	102	65	64	65	77.3333	76.6667	77.3333
365	Patient365	Female	67	168	1.68	69	24.4473			1	6	4.1	Chronic atrophic gastritis	√								0	90	91	95	95	90	83	85	126	123	124	77	78	76	93.3333	93	92
366	Patient366	Female	68	169	1.69	64	22.4082		√	1	6.2	4	Chronic atrophic gastritis	√								2	94	92	93	99	98	89	83	117	118	118	73	74	74	87.6667	88.6667	88.6667
367	Patient367	Male	79	169	1.69	60	21.0077			1	6	4.6	Gastric polyp									0	94	91	94	94	67	68	68	112	112	112	66	65	66	81.3333	80.6667	81.3333
368	Patient368	Male	75	173	1.73	64	21.3839	√		1	6	4	Chronic atrophic gastritis	√	√							0	94	97	95	96	62	61	62	136	134	136	82	82	82	100	99.3333	100
369	Patient369	Male	69	160	1.6	65	25.3906	√		1	6	4	Gastric polyp	√								1	94	93	99	95	64	65	64	102	102	102	58	57	57	72.6667	72	72
370	Patient370	Male	72	156	1.56	57	23.4221		√	1	6	4.5	Chronic atrophic gastritis	√	√							0	93	98	97	97	75	76	76	115	116	115	68	68	68	83.6667	84	83.6667
371	Patient371	Male	83	160	1.6	58	22.6562		√	2	7.5	5.6	Esophageal and gastric varices	√	√	√	√					2	93	94	98	92	78	72	75	125	125	124	76	76	76	92.3333	92.3333	92
372	Patient372	Female	74	171	1.71	76	25.9909		√	1	6	4	Chronic atrophic gastritis									2	100	98	97	99	69	74	70	118	118	118	73	73	73	88	88	88
373	Patient373	Male	78	165	1.65	72	26.4463	√		1	6	4	Gastric submucosal lesion									1	94	95	96	96	98	81	83	132	128	130	82	82	82	98.6667	97.3333	98
374	Patient374	Female	70	157	1.57	64	25.9645	√		1	6	4	Esophageal and gastric varices	√								2	99	97	95	96	83	85	84	99	98	98	58	57	57	71.6667	70.6667	70.6667
375	Patient375	Male	75	161	1.61	73	28.1625	√		1	6	4	Gastric polyp	√								2	93	96	96	97	85	83	84	106	104	106	68	68	68	80.6667	80	80.6667
376	Patient376	Female	77	170	1.7	79	27.3356	√	√	2	7	5	Chronic atrophic gastritis				√		√			7	96	96	96	96	84	78	80	106	106	106	63	63	63	77.3333	77.3333	77.3333
377	Patient377	Female	71	171	1.71	68	23.255	√		2	6	4	Gastric ulcer									1	93	97	98	98	89	88	89	118	116	116	73	73	73	88	87.3333	87.3333
378	Patient378	Female	78	159	1.59	57	22.5466	√		2	6	4	Chronic atrophic gastritis									0	94	95	96	94	65	67	65	132	132	132	82	82	82	98.6667	98.6667	98.6667
379	Patient379	Female	68	164	1.64	61	22.68	√	√	1	6	4	Gastric polyp	√	√							0	92	98	98	98	73	71	72	110	110	110	58	57	57	75.3333	74.6667	74.6667
380	Patient380	Female	70	171	1.71	76	25.9909	√		1	6.9	4.6	Chronic non-atrophic gastritis	√	√	√	√					2	93	99	99	99	68	66	67	114	114	114	68	68	68	83.3333	83.3333	83.3333
381	Patient381	Female	68	167	1.67	60	21.5139			2	6	4	Chronic non-atrophic gastritis	√								1	90	99	98	98	71	72	72	127	128	129	76	76	76	93	93.3333	93.6667
382	Patient382	Male	71	154	1.54	56	23.6128			2	6.2	4	Gastric ulcer	√	√							1	90	100	100	100	75	74	74	116	115	116	73	73	73	87.3333	87	87.3333
383	Patient383	Male	67	173	1.73	82	27.3982		√	1	6	4	Gastric ulcer	√	√							1	93	93	98	99	78	76	77	148	145	146	87	87	86	107.333	106.333	106
384	Patient384	Female	74	156	1.56	55	22.6003		√	1	6.5	4	Gastric elevated lesion	√								2	90	99	98	98	85	85	87	137	136	137	85	85	85	102.333	102	102.333
385	Patient385	Female	69	159	1.59	52	20.5688	√		2	6	4.2	Gastric polyp	√	√							2	91	98	98	98	88	88	79	142	140	142	86	85	88	104.667	103.333	106
386	Patient386	Female	78	163	1.63	77	28.9811	√	√	2	7	4.5	Gastric polyp	√	√	√	√					1	90	98	99	98	88	85	85	123	122	123	68	68	68	86.3333	86	86.3333
387	Patient387	Female	68	173	1.73	78	26.0617	√		1	6.3	4	Gastric ulcer									0	92	99	98	98	85	83	86	138	134	136	74	74	74	95.3333	94	94.6667
388	Patient388	Male	74	161	1.61	65	25.0762	√		1	6	4.1	Gastric polyp									1	99	92	93	94	99	85	86	112	112	112	67	67	67	82	82	82
389	Patient389	Female	70	153	1.53	54	23.0681			1	6	4	Gastric ulcer									0	95	97	99	95	100	92	97	140	140	140	86	87	85	104	104.667	103.333
390	Patient390	Female	65	153	1.53	47	20.0777		√	1	6	4.5	Chronic atrophic gastritis									2	94	100	100	100	83	78	82	135	135	135	78	78	79	97	97	97.6667
391	Patient391	Female	72	164	1.64	63	23.4236	√		2	7	4	Gastric polyp	√								2	97	99	96	95	76	83	84	132	130	132	79	79	79	96.6667	96	96.6667
392	Patient392	Female	72	173	1.73	66	22.0522	√		1	6	4	Gastric polyp	√								0	91	97	94	92	86	87	86	126	126	126	74	74	74	91.3333	91.3333	91.3333
393	Patient393	Female	68	160	1.6	54	21.0937		√	1	6.5	4	Gastric polyp									1	95	99	98	98	76	73	76	134	134	134	88	84	86	103.333	100.667	102
394	Patient394	Female	77	163	1.63	57	21.4536	√		2	6	4	Gastric elevated lesion									2	92	96	96	94	87	80	83	154	152	154	90	90	90	111.333	110.667	111.333
395	Patient395	Female	65	153	1.53	52	22.2137	√		2	6	4	Chronic non-atrophic gastritis									1	100	99	99	99	85	81	84	126	124	125	78	78	78	94	93.3333	93.6667
396	Patient396	Female	67	160	1.6	56	21.875			1	6	4	Others									2	92	99	98	98	98	84	83	105	104	105	68	68	67	80.3333	80	79.6667
397	Patient397	Female	75	155	1.55	51	21.2279	√		1	6	4	Gastric ulcer									2	94	96	96	95	89	91	90	110	110	110	67	67	67	81.3333	81.3333	81.3333
398	Patient398	Female	65	151	1.51	58	25.4375	√	√	2	7.2	5	Gastric elevated lesion	√	√		√					2	94	98	95	99	91	90	88	126	126	126	83	83	85	97.3333	97.3333	98.6667
399	Patient399	Male	67	168	1.68	62	21.9671		√	1	7.5	5.5	Gastric polyp	√	√		√					1	92	94	97	96	83	80	84	135	132	134	84	82	82	101	98.6667	99.3333
400	Patient400	Female	69	170	1.7	79	27.3356	√		1	6	4	Gastric polyp									2	99	99	98	98	97	89	89	143	139	136	93	87	87	109.667	104.333	103.333
401	Patient401	Male	65	169	1.69	64	22.4082	√		2	7	4	Chronic non-atrophic gastritis		√							2	98	98	98	98	93	93	89	98	96	96	63	60	60	74.6667	72	72
402	Patient402	Female	73	172	1.72	79	26.7036	√		2	7	4	Gastric polyp	√	√							2	93	99	99	99	65	64	67	106	106	106	65	63	64	78.6667	77.3333	78
403	Patient403	Female	71	159	1.59	64	25.3155	√		2	7.8	5.2	Gastric polyp	√	√							1	98	99	98	98	68	67	69	127	127	125	83	81	87	97.6667	96.3333	99.6667
404	Patient404	Male	67	157	1.57	66	26.7759			1	6	5	Chronic atrophic gastritis	√	√							0	94	100	100	100	59	58	59	119	116	118	76	75	76	90.3333	88.6667	90
405	Patient405	Male	69	168	1.68	59	20.9042	√		1	6	4	Others	√								1	94	100	98	96	100	91	89	116	116	116	67	67	67	83.3333	83.3333	83.3333
406	Patient406	Male	75	158	1.58	55	22.0317	√	√	2	6	4	Gastric ulcer									2	93	98	95	95	85	84	83	134	136	132	78	79	78	96.6667	98	96
407	Patient407	Female	76	151	1.51	54	23.6832	√		2	6	4.5	Chronic non-atrophic gastritis	√								1	94	93	95	95	61	61	61	141	138	140	83	81	87	102.333	100	104.667
408	Patient408	Male	72	166	1.66	71	25.7657	√		1	6	4	Gastric polyp	√								2	90	98	98	98	66	61	64	136	136	136	88	87	87	104	103.333	103.333
409	Patient409	Male	72	164	1.64	58	21.5645	√		1	6	4	Esophagitis									2	95	96	96	96	88	84	83	119	117	116	68	68	68	85	84.3333	84
410	Patient410	Female	66	156	1.56	61	25.0657	√		1	6	4	Duodenal ulcer									2	94	99	98	98	84	81	82	115	114	114	74	72	74	87.6667	86	87.3333
411	Patient411	Male	69	172	1.72	71	23.9995			1	6	4	Gastric polyp									1	90	100	100	100	95	91	90	126	124	126	82	82	82	96.6667	96	96.6667
412	Patient412	Female	67	153	1.53	58	24.7768		√	2	7.5	5	Chronic atrophic gastritis	√	√		√					1	94	98	99	100	89	85	86	96	93	92	64	60	58	74.6667	71	69.3333
413	Patient413	Female	67	153	1.53	56	23.9224			1	6	4	Chronic atrophic gastritis	√	√							1	92	94	96	96	97	94	94	134	132	134	82	81	80	99.3333	98	98
414	Patient414	Male	71	169	1.69	51	17.8565	√		1	6	4	Chronic non-atrophic gastritis	√								0	97	99	98	98	92	89	89	125	125	124	72	70	71	89.6667	88.3333	88.6667
415	Patient415	Female	75	154	1.54	69	29.0943	√		2	6	4	Gastric polyp	√	√							0	94	98	98	98	71	68	69	146	145	144	91	90	88	109.333	108.333	106.667
416	Patient416	Male	76	154	1.54	64	26.986	√		2	7	4	Chronic non-atrophic gastritis	√	√							0	100	97	97	97	64	62	63	132	134	134	83	80	84	99.3333	98	100.667
417	Patient417	Male	67	167	1.67	62	22.231	√		1	6	4	Gastric polyp	√	√							0	98	99	98	98	64	64	64	126	126	126	84	83	84	98	97.3333	98
418	Patient418	Female	71	158	1.58	54	21.6311			1	6	4.5	Gastric polyp	√	√							1	93	97	97	97	75	75	75	116	116	116	71	72	72	86	86.6667	86.6667
419	Patient419	Female	72	161	1.61	54	20.8325		√	2	6	4	Duodenal ulcer	√								0	96	92	93	94	101	91	97	123	122	122	75	74	74	91	90	90
420	Patient420	Female	75	156	1.56	68	27.9421	√		2	6	4	Chronic atrophic gastritis									1	91	99	98	98	85	84	82	126	125	125	78	76	77	94	92.3333	93
421	Patient421	Male	65	155	1.55	66	27.4714	√		2	6	4	Gastric polyp									0	99	98	98	98	73	71	72	110	110	110	59	58	59	76	75.3333	76
422	Patient422	Male	78	166	1.66	69	25.0399			2	6	4	Chronic atrophic gastritis									1	94	99	99	99	69	70	68	126	126	126	84	84	84	98	98	98
423	Patient423	Male	79	171	1.71	78	26.6749	√		2	6.9	4	Chronic non-atrophic gastritis	√	√							2	92	97	98	98	78	76	76	134	134	135	88	85	85	103.333	101.333	101.667
424	Patient424	Female	65	159	1.59	60	23.7332	√		1	6	4.4	Chronic atrophic gastritis	√	√							0	100	100	100	100	90	87	90	124	124	123	63	62	61	83.3333	82.6667	81.6667
425	Patient425	Female	70	163	1.63	65	24.4646		√	1	6	4	Others	√	√							2	92	92	93	96	93	95	88	102	104	102	58	57	57	72.6667	72.6667	72
426	Patient426	Female	79	173	1.73	83	27.7323	√		2	6	4	Gastric polyp	√	√							1	91	90	93	91	89	87	88	128	128	128	84	84	84	98.6667	98.6667	98.6667
427	Patient427	Male	67	174	1.74	84	27.7447	√		1	6	4	Esophageal and gastric varices	√								2	93	99	98	98	90	89	89	116	117	116	76	76	76	89.3333	89.6667	89.3333
428	Patient428	Male	65	175	1.75	81	26.449	√		1	7.5	4.8	Gastric elevated lesion	√			√					2	94	98	98	98	74	73	74	114	112	114	73	73	73	86.6667	86	86.6667
429	Patient429	Female	66	155	1.55	69	28.7201	√		2	7	4.9	Gastric polyp	√								1	93	99	99	99	61	64	62	135	130	132	85	81	84	101.667	97.3333	100
430	Patient430	Female	70	165	1.65	71	26.079			2	6	4	Others	√	√							1	92	99	98	98	85	78	79	112	113	112	65	65	65	80.6667	81	80.6667
431	Patient431	Female	68	160	1.6	65	25.3906			1	6	4	Gastric polyp		√							2	92	100	100	100	66	66	66	106	106	106	62	62	62	76.6667	76.6667	76.6667
432	Patient432	Male	72	161	1.61	68	26.2336			1	6	4	Gastric polyp	√	√				√			7	90	97	94	92	70	70	70	109	106	106	65	65	65	79.6667	78.6667	78.6667
433	Patient433	Female	69	164	1.64	56	20.8209		√	1	6	4	Gastric polyp	√	√							0	93	95	96	96	84	92	85	98	98	98	58	57	58	71.3333	70.6667	71.3333
434	Patient434	Male	69	165	1.65	69	25.3444			1	7	5	Gastric ulcer	√	√		√					2	93	99	98	98	76	76	76	96	96	96	60	60	60	72	72	72
435	Patient435	Male	71	163	1.63	61	22.9591			2	7.9	5.8	Others	√	√		√					1	93	98	98	98	90	86	80	126	126	126	74	75	75	91.3333	92	92
436	Patient436	Male	80	155	1.55	62	25.8065	√	√	2	6.9	5	Gastric ulcer	√	√		√					0	90	91	92	95	76	72	72	125	125	125	73	72	72	90.3333	89.6667	89.6667
437	Patient437	Male	66	166	1.66	78	28.306	√	√	2	7.9	5.5	Gastric polyp				√					2	97	99	98	98	74	74	74	120	122	120	74	76	74	89.3333	91.3333	89.3333
438	Patient438	Male	79	162	1.62	65	24.7676	√		2	6	4	Chronic non-atrophic gastritis									0	93	93	94	92	64	64	64	117	116	116	74	74	74	88.3333	88	88
439	Patient439	Female	67	154	1.54	55	23.1911	√		2	6.4	4	Gastric polyp	√								0	100	93	99	91	69	69	69	128	124	126	83	80	84	98	94.6667	98
440	Patient440	Female	81	171	1.71	66	22.571	√	√	2	6	4	Duodenal ulcer									2	94	94	95	95	54	53	54	134	134	134	84	83	84	100.667	100	100.667
441	Patient441	Female	79	159	1.59	72	28.4799	√		2	6	4	Others									1	92	96	97	95	62	61	60	118	116	116	71	72	72	86.6667	86.6667	86.6667
442	Patient442	Female	68	152	1.52	57	24.6711			1	6	4.7	Chronic atrophic gastritis									2	99	97	99	99	85	80	80	116	115	116	75	74	74	88.6667	87.6667	88
443	Patient443	Male	66	170	1.7	78	26.9896			1	7	4	Esophageal and gastric varices									1	94	97	98	92	84	85	85	125	124	123	78	76	77	93.6667	92	92.3333
444	Patient444	Male	69	155	1.55	62	25.8065			1	6	4	Others									2	99	99	100	98	88	88	87	134	135	136	88	89	89	103.333	104.333	104.667
445	Patient445	Male	66	173	1.73	68	22.7204	√		1	6	4	Esophageal and gastric varices									2	98	95	95	94	83	83	82	115	115	115	64	64	64	81	81	81
446	Patient446	Male	68	165	1.65	71	26.079	√		1	6.5	4	Esophageal and gastric varices									1	100	96	95	98	97	92	96	135	134	136	88	85	85	103.667	101.333	102
447	Patient447	Female	71	175	1.75	88	28.7347	√		1	6	4	Esophageal cancer									2	99	99	97	96	76	75	78	125	125	125	82	82	82	96.3333	96.3333	96.3333
448	Patient448	Female	79	155	1.55	56	23.3091	√		2	6	4	Hiatal hernia									0	10	96	94	91	65	66	67	126	126	124	78	76	77	94	92.6667	92.6667
449	Patient449	Female	75	151	1.51	68	29.8233	√		2	7.8	4	Gastric polyp									0	94	100	99	96	74	74	74	112	112	114	68	68	68	82.6667	82.6667	83.3333
450	Patient450	Female	73	153	1.53	63	26.9127			2	6	4	Gastric polyp									2	100	99	98	99	67	66	66	128	125	126	88	84	86	101.333	97.6667	99.3333
ITT
Withdraw consent 1
451	Patient451	Female	65	155	1.55	52	21.6441	√		1	8	5	Chronic atrophic gastritis	√							√	1	95	99	99	99	74	70	77	112	110	112	72	70	72	85.3333	83.3333	85.3333
Cancel gastroscopy 1
452	Patient452	Female	65	153	1.53	45	19.2234			1
